# Supplementary material for: Differential Proteome Analysis of Human Neuroblastoma Xenograft Primary Tumors and Matched Spontaneous Distant Metastases
Source: Sci Rep. 2018 Sep 18;8:13986. doi: 10.1038/s41598-018-32236-1 (PMC6143537; doi:10.1038/s41598-018-32236-1)
Supplement: Supplementary file 1 — Supplementary Table S1 [file 41598_2018_32236_MOESM1_ESM.xlsx]

## Sheet: Regulated Ovary
In vivo Ovary up-regulated (32)							In vivo Ovary down-regulated (23)								In vivo Liver up-regulated (271)							In vivo Liver down-regulated (41)
Gene name	Protein name	Protein ID	logFC	FC	Fasta header		Gene name	Protein name	Protein ID	logFC	abs	FC	Fasta header		Gene name	Protein name	Majority protein ID	logFC	FC	Fasta header		Gene name	Protein name	Majority protein ID	log FC	abs	FC	Fasta header
ACTL8	Actin-like protein 8	Q9H568	1.3307	21.4143	H		Aldob;ALDOB	Fructose-bisphosphate aldolase B	Q91Y97;P05062	-1.52185	1.52185	33.2542	B		NME2	Nucleoside diphosphate kinase B	P22392	1.20212	15.9264	H		LGALS7	Galectin-7	P47929	-1.23079	1.23079	17.0133	H
Lypla2;LYPLA2	Acyl-protein thioesterase 2	Q9WTL7;O95372	1.25797	18.112	B		PRPH;Prph	Peripherin	P41219;P15331	-0.975838	0.975838	9.45884	B		EIF4B;Eif4b	Eukaryotic translation initiation factor 4B	P23588;Q8BGD9	1.16309	14.5577	B		NCBP2;Ncbp2	Nuclear cap-binding protein subunit 2	P52298;Q9CQ49	-1.07655	1.07655	11.9276	B
EIF4B;Eif4b	Eukaryotic translation initiation factor 4B	P23588;Q8BGD9	1.23946	17.3563	B		NDUFB1	NADH dehydrogenase [ubiquinone] 1 beta subcomplex subunit 1	O75438	-0.952619	0.952619	8.96642	H		Lypla2;LYPLA2	Acyl-protein thioesterase 2	Q9WTL7;O95372	1.15656	14.3405	B		S100A9	Protein S100-A9	P06702	-1.02993	1.02993	10.7135	H
FABP6	Gastrotropin	P51161	1.1667	14.6791	H		LGALS7	Galectin-7	P47929	-0.931875	0.931875	8.54821	H		CLIC4;Clic4	Chloride intracellular channel protein 4	Q9Y696;Q9QYB1	1.10184	12.6428	B		GFAP;Gfap	Glial fibrillary acidic protein	P14136;P03995	-0.997639	0.997639	9.94578	B
Sf3b4;SF3B4	Splicing factor 3B subunit 4	Q8QZY9;Q15427	0.899547	7.935	B		Nefm;NEFM	Neurofilament medium polypeptide	P08553;P07197	-0.783776	0.783776	6.07821	B		PSME2	Proteasome activator complex subunit 2	Q9UL46	1.01269	10.2965	H		Ptma;PTMA	Prothymosin alpha;Prothymosin alpha, N-terminally processed;Thymosin alpha;Prothymosin alpha;Prothymosin alpha, N-terminally processed;Thymosin alpha-1	P26350;P06454	-0.939478	0.939478	8.69918	B
SAP18;Sap18	Histone deacetylase complex subunit SAP18	O00422;O55128	0.88484	7.6708	B		NAPB;Napb	Beta-soluble NSF attachment protein	Q9H115;P28663	-0.733948	0.733948	5.41937	B		LAMP1	Lysosome-associated membrane glycoprotein 1	P11279	0.992245	9.82301	H		SS18;Ss18	Protein SSXT	Q15532;Q62280	-0.843821	0.843821	6.97945	B
DPY30;Dpy30	Protein dpy-30 homolog	Q9C005;Q99LT0	0.87093	7.429	B		S100A8	Protein S100-A8;Protein S100-A8, N-terminally processed	P05109	-0.730585	0.730585	5.37756	H		Lcp1;LCP1	Plastin-2	Q61233;P13796	0.982453	9.60401	B		SF3B5;Sf3b5	Splicing factor 3B subunit 5	Q9BWJ5;Q923D4	-0.812998	0.812998	6.50127	B
HSP90AB2P	Putative heat shock protein HSP 90-beta 2	Q58FF8	0.790206	6.1689	H		SS18;Ss18	Protein SSXT	Q15532;Q62280	-0.62077	0.62077	4.17609	B		COX6B1	Cytochrome c oxidase subunit 6B1	P14854	0.929735	8.50619	H		Actc1;ACTC1;Actg2;ACTG2;Acta2;ACTA2	Actin, alpha cardiac muscle 1;Actin, gamma-enteric smooth muscle;Actin, aortic smooth muscle	P68033;P68032;P63268;P63267;P62737;P62736	-0.783428	0.783428	6.07334	B
TMED7	Transmembrane emp24 domain-containing protein 7	Q9Y3B3	0.786299	6.1136	H		Fbln5;FBLN5	Fibulin-5	Q9WVH9;Q9UBX5	-0.563646	0.563646	3.66139	B		DPY30;Dpy30	Protein dpy-30 homolog	Q9C005;Q99LT0	0.918707	8.29292	B		HBB	Hemoglobin subunit beta;LVV-hemorphin-7;Spinorphin	P68871	-0.764752	0.764752	5.81771	H
ARF5;Arf5	ADP-ribosylation factor 5	P84085;P84084	0.749217	5.6133	B		INA	Alpha-internexin	Q16352	-0.488665	0.488665	3.08081	H		SCG3;Scg3	Secretogranin-3	Q8WXD2;P47867	0.916776	8.25611	B		S100A8	Protein S100-A8;Protein S100-A8, N-terminally processed	P05109	-0.754415	0.754415	5.68088	H
CNTFR;Cntfr	Ciliary neurotrophic factor receptor subunit alpha	P26992;O88507	0.678207	4.7666	B		ATP1A1;Atp1a3;ATP1A3	Sodium/potassium-transporting ATPase subunit alpha-1;Sodium/potassium-transporting ATPase subunit alpha-3	P05023;Q6PIC6;P13637	-0.485794	0.485794	3.06051	B		ERO1L	ERO1-like protein alpha	Q96HE7	0.909456	8.11814	H		CALML5	Calmodulin-like protein 5	Q9NZT1	-0.738691	0.738691	5.47887	H
Ctps1;CTPS1	CTP synthase 1	P70698;P17812	0.62591	4.2258	B		Slc25a5;SLC25A5	ADP/ATP translocase 2;ADP/ATP translocase 2, N-terminally processed	P51881;P05141	-0.483423	0.483423	3.04385	B		TMED5	Transmembrane emp24 domain-containing protein 5	Q9Y3A6	0.872831	7.46159	H		PRPH;Prph	Peripherin	P41219;P15331	-0.714792	0.714792	5.18551	B
C19orf25	UPF0449 protein C19orf25	Q9UFG5	0.599518	3.9767	H		FLNB	Filamin-B	O75369	-0.441945	0.441945	2.76659	H		CDK2AP1;Cdk2ap1	Cyclin-dependent kinase 2-associated protein 1	O14519;O35207	0.864738	7.32382	B		THOP1	Thimet oligopeptidase	P52888	-0.696692	0.696692	4.97384	H
MLLT11	Protein AF1q	Q13015	0.582083	3.8202	H		Col4a2;COL4A2	Collagen alpha-2(IV) chain;Canstatin	P08122;P08572	-0.436259	0.436259	2.73061	B		FABP6	Gastrotropin	P51161	0.847377	7.03683	H		Mbp;MBP	Myelin basic protein	P04370;P02686	-0.694848	0.694848	4.95277	B
DCK;Dck	Deoxycytidine kinase	P27707;P43346	0.569296	3.7093	B		NNT;Nnt	NAD(P) transhydrogenase, mitochondrial	Q13423;Q61941	-0.421793	0.421793	2.64115	B		UBXN1;Ubxn1	UBX domain-containing protein 1	Q04323;Q922Y1	0.820207	6.61009	B		Ptms;PTMS	Parathymosin	Q9D0J8;P20962	-0.691613	0.691613	4.91601	B
PSME2	Proteasome activator complex subunit 2	Q9UL46	0.524502	3.3458	H		CYCS	Cytochrome c	P99999	-0.416098	0.416098	2.60674	H		AKR1B1	Aldose reductase	P15121	0.812551	6.49458	H		S100A7	Protein S100-A7	P31151	-0.685894	0.685894	4.8517	H
CHMP5;Chmp5	Charged multivesicular body protein 5	Q9NZZ3;Q9D7S9	0.522295	3.3289	B		Hist1h4a;HIST1H4A	Histone H4	P62806;P62805	-0.401919	0.401919	2.52301	B		S100A13	Protein S100-A13	Q99584	0.807011	6.41226	H		Nefm;NEFM	Neurofilament medium polypeptide	P08553;P07197	-0.668738	0.668738	4.66378	B
NCSTN	Nicastrin	Q92542	0.480659	3.0245	H		DSP	Desmoplakin	P15924	-0.371341	0.371341	2.35148	H		GSTM3	Glutathione S-transferase Mu 3	P21266	0.792838	6.20638	H		HIST1H1D	Histone H1.3	P16402	-0.640199	0.640199	4.36716	H
CALU	Calumenin	O43852	0.475771	2.9907	H		PRTFDC1	Phosphoribosyltransferase domain-containing protein 1	Q9NRG1	-0.364587	0.364587	2.31519	H		EEF1A2;Eef1a2	Elongation factor 1-alpha 2	Q05639;P62631	0.784534	6.08883	B		Jup;JUP	Junction plakoglobin	Q02257;P14923	-0.61869	0.61869	4.15614	B
POLE4	DNA polymerase epsilon subunit 4	Q9NR33	0.469343	2.9467	H		CISD2;Cisd2	CDGSH iron-sulfur domain-containing protein 2	Q8N5K1;Q9CQB5	-0.35503	0.35503	2.2648	B		HDDC2	HD domain-containing protein 2	Q7Z4H3	0.783529	6.07476	H		LYZ;Lyz1	Lysozyme C;Lysozyme C-1	P61626;P17897	-0.611099	0.611099	4.08413	B
GSTT2B;GSTT2	Glutathione S-transferase theta-2B;Glutathione S-transferase theta-2	P0CG30;P0CG29	0.449084	2.8124	H		UBLCP1;Ublcp1	Ubiquitin-like domain-containing CTD phosphatase 1	Q8WVY7;Q8BGR9	-0.349796	0.349796	2.23767	B		NBEAL2;Nbeal2	Neurobeachin-like protein 2	Q6ZNJ1;Q6ZQA0	0.777996	5.99785	B		DSP	Desmoplakin	P15924	-0.610603	0.610603	4.07946	H
GLUD1	Glutamate dehydrogenase 1, mitochondrial	P00367	0.432056	2.7043	H		HSD17B4	Peroxisomal multifunctional enzyme type 2;(3R)-hydroxyacyl-CoA dehydrogenase;Enoyl-CoA hydratase 2	P51659	-0.349766	0.349766	2.23752	H		Ptges3;PTGES3	Prostaglandin E synthase 3	Q9R0Q7;Q15185	0.767939	5.86056	B		DCTN3	Dynactin subunit 3	O75935	-0.610455	0.610455	4.07807	H
EMD	Emerin	P50402	0.374643	2.3694	H		Sept7;SEPT7	Septin-7	O55131;Q16181	-0.315467	0.315467	2.0676	B		NUPL1	Nucleoporin p58/p45	Q9BVL2	0.765657	5.82985	H		FAM136A	Protein FAM136A	Q96C01	-0.596451	0.596451	3.94867	H
PSMD8	26S proteasome non-ATPase regulatory subunit 8	P48556	0.373823	2.365	H										EIF3G;Eif3g	Eukaryotic translation initiation factor 3 subunit G	O75821;Q9Z1D1	0.750757	5.63323	B		ARG1	Arginase-1	P05089	-0.569137	0.569137	3.70798	H
YOD1;Yod1	Ubiquitin thioesterase OTU1	Q5VVQ6;Q8CB27	0.369655	2.3424	B										PTGES2	Prostaglandin E synthase 2;Prostaglandin E synthase 2 truncated form	Q9H7Z7	0.749759	5.62029	H		CASP14	Caspase-14;Caspase-14 subunit p17, mature form;Caspase-14 subunit p10, mature form;Caspase-14 subunit p20, intermediate form;Caspase-14 subunit p8, intermediate form	P31944	-0.562656	0.562656	3.65305	H
PDXK	Pyridoxal kinase	O00764	0.369488	2.3415	H										CNTN1;Cntn1	Contactin-1	Q12860;P12960	0.749746	5.62012	B		PPIF;Ppif	Peptidyl-prolyl cis-trans isomerase F, mitochondrial	P30405;Q99KR7	-0.560878	0.560878	3.63813	B
RBFOX2;Rbfox2;Rbfox1;RBFOX1	RNA binding protein fox-1 homolog 2;RNA binding protein fox-1 homolog 1	O43251;Q8BP71;Q9JJ43;Q9NWB1	0.359916	2.2904	B										GSTT2B;GSTT2	Glutathione S-transferase theta-2B;Glutathione S-transferase theta-2	P0CG30;P0CG29	0.749334	5.61479	H		Nefl;NEFL;NEFH	Neurofilament light polypeptide;Neurofilament heavy polypeptide	P08551;P07196;P12036	-0.531913	0.531913	3.4034	B
GSTM2	Glutathione S-transferase Mu 2	P28161	0.354987	2.2646	H										Sep15;SEP15	15 kDa selenoprotein	Q9ERR7;O60613	0.748479	5.60375	B		Cap1;CAP1	Adenylyl cyclase-associated protein 1	P40124;Q01518	-0.522398	0.522398	3.32964	B
EIF3G;Eif3g	Eukaryotic translation initiation factor 3 subunit G	O75821;Q9Z1D1	0.340477	2.1902	B										GID8;Gid8	Glucose-induced degradation protein 8 homolog	Q9NWU2;Q9D7M1	0.745322	5.56317	B		ADCK3	Atypical kinase ADCK3, mitochondrial	Q8NI60	-0.514389	0.514389	3.2688	H
Purb;PURB	Transcriptional activator protein Pur-beta	O35295;Q96QR8	0.339441	2.1849	a										TMED7	Transmembrane emp24 domain-containing protein 7	Q9Y3B3	0.741862	5.51902	H		MAT2B	Methionine adenosyltransferase 2 subunit beta	Q9NZL9	-0.496807	0.496807	3.13911	H
Eif5a;EIF5A	Eukaryotic translation initiation factor 5A-1	P63242;P63241	0.334121	2.1583	B										BANF1	Barrier-to-autointegration factor;Barrier-to-autointegration factor, N-terminally processed	O75531	0.740963	5.50761	H		STMN1;Stmn1	Stathmin	P16949;P54227	-0.467032	0.467032	2.93111	B
HDGF;Hdgf	Hepatoma-derived growth factor	P51858;P51859	0.328544	2.1308	B										SNX3;Snx3	Sorting nexin-3	O60493;O70492	0.735634	5.44043	B		FOXK1;Foxk1	Forkhead box protein K1	P85037;P42128	-0.451413	0.451413	2.82757	B
															Tubg1;TUBG1;Tubg2;TUBG2	Tubulin gamma-1 chain;Tubulin gamma-2 chain	P83887;P23258;Q8VCK3;Q9NRH3	0.734815	5.43019	B		IGHG1	Ig gamma-1 chain C region	P0DOX5;P01857	-0.442999	0.442999	2.77332	H
															TXN2;Txn2	Thioredoxin, mitochondrial	Q99757;P97493	0.728297	5.34931	B		MRPS28	28S ribosomal protein S28, mitochondrial	Q9Y2Q9	-0.416636	0.416636	2.60997	H
															TOMM40	Mitochondrial import receptor subunit TOM40 homolog	O96008	0.726526	5.32754	H		EXOSC3	Exosome complex component RRP40	Q9NQT5	-0.412157	0.412157	2.58319	H
															TUBB8	Tubulin beta-8 chain	Q3ZCM7	0.721595	5.26738	H		INA;Ina	Alpha-internexin	Q16352;P46660	-0.409021	0.409021	2.56461	B
															SAP18;Sap18	Histone deacetylase complex subunit SAP18	O00422;O55128	0.718357	5.22825	B		HIST1H2BM;HIST1H2BN;HIST1H2BH;Hist1h2bc;Hist2h2bb;Hist1h2bh;HIST2H2BF;HIST2H2BE;HIST1H2BC;HIST1H2BD;H2BFS;HIST1H2BB;HIST1H2BO;Hist1h2bm;HIST1H2BJ;HIST1H2BK;HIST1H2BL;Hist1h2bp;Hist1h2bk;Hist1h2bb;Hist1h2bf;HIST1H2BA;Hist1h2ba;Hist3h2ba;HIST3H2BB;Hist3h2bb;Hist2h2be	Histone H2B type 1-M;Histone H2B type 1-N;Histone H2B type 1-H;Histone H2B type 1-C/E/G;Histone H2B type 2-B;Histone H2B type 2-F;Histone H2B type 2-E;Histone H2B type 1-C/E/F/G/I;Histone H2B type 1-D;Histone H2B type F-S;Histone H2B type 1-B;Histone H2B type 1-O;Histone H2B type 1-J;Histone H2B type 1-K;Histone H2B type 1-L;Histone H2B type 1-P;Histone H2B type 1-F/J/L;Histone H2B type 1-A;Histo…	Q99879;Q99877;Q93079;Q6ZWY9;Q64525;Q64478;Q5QNW6;Q16778;P62807;P58876;P57053;P33778;P23527;P10854;P06899;O60814;Q99880;Q8CGP2;Q8CGP1;Q64475;P10853;Q96A08;P70696;Q9D2U9;Q8N257;Q8CGP0;Q64524	-0.367363	0.367363	2.33004	B
															PSMD8	26S proteasome non-ATPase regulatory subunit 8	P48556	0.705306	5.07347	H		EIF4A2;Eif4a2	Eukaryotic initiation factor 4A-II;Eukaryotic initiation factor 4A-II, N-terminally processed	Q14240;P10630	-0.364876	0.364876	2.31673	B
															Ctps1;CTPS1	CTP synthase 1	P70698;P17812	0.697152	4.97912	B		TGM3	Protein-glutamine gamma-glutamyltransferase E;Protein-glutamine gamma-glutamyltransferase E 50 kDa catalytic chain;Protein-glutamine gamma-glutamyltransferase E 27 kDa non-catalytic chain	Q08188	-0.359422	0.359422	2.28782	H
															HSP90AB2P	Putative heat shock protein HSP 90-beta 2	Q58FF8	0.695434	4.95945	H		DSG1	Desmoglein-1	Q02413	-0.358371	0.358371	2.28229	H
															CXADR	Coxsackievirus and adenovirus receptor	P78310	0.694756	4.95172	H		UBA52;Uba52;Rps27a;RPS27A;UBB;Ubb;UBC;Ubc	Ubiquitin-60S ribosomal protein L40;Ubiquitin;60S ribosomal protein L40;Ubiquitin-40S ribosomal protein S27a;Ubiquitin;40S ribosomal protein S27a;Polyubiquitin-B;Ubiquitin;Polyubiquitin-C;Ubiquitin;Polyubiquitin-C;Ubiquitin;Ubiquitin-related 1;Ubiquitin-related 2	P62987;P62984;P62983;P62979;P0CG47;P0CG49;P0CG48;P0CG50	-0.306838	0.306838	2.02692	B
															FAHD1	Acylpyruvase FAHD1, mitochondrial	Q6P587	0.68651	4.85858	H
															CALU	Calumenin	O43852	0.6818	4.80618	H
															RPLP1	60S acidic ribosomal protein P1	P05386	0.676975	4.75308	H
															NDUFA5	NADH dehydrogenase [ubiquinone] 1 alpha subcomplex subunit 5	Q16718	0.676405	4.74684	H
															RQCD1;Rqcd1	Cell differentiation protein RCD1 homolog	Q92600;Q9JKY0	0.674259	4.72345	B
															Sfpq;SFPQ	Splicing factor, proline- and glutamine-rich	Q8VIJ6;P23246	0.671948	4.69837	B
															C1orf123	UPF0587 protein C1orf123	Q9NWV4	0.668953	4.66609	H
															Rps24;RPS24	40S ribosomal protein S24	P62849;P62847	0.667843	4.65417	B
															BSG	Basigin	P35613	0.662343	4.59561	H
															UBE2C;Ube2c	Ubiquitin-conjugating enzyme E2 C	O00762;Q9D1C1	0.661536	4.58708	B
															Vbp1;VBP1	Prefoldin subunit 3	P61759;P61758	0.6611	4.58248	B
															CHGA	Chromogranin-A;Vasostatin-1;Vasostatin-2;EA-92;ES-43;Pancreastatin;SS-18;WA-8;WE-14;LF-19;Catestatin;AL-11;GV-19;GR-44;ER-37;GE-25;Serpinin-RRG;Serpinin;p-Glu serpinin precursor	P10645	0.651795	4.48534	H
															HMOX2	Heme oxygenase 2	P30519	0.650464	4.47161	H
															SLC35A4		L0R6Q1	0.648498	4.45141	H
															BCCIP	BRCA2 and CDKN1A-interacting protein	Q9P287	0.643774	4.40325	H
															Fkbp10;FKBP10	Peptidyl-prolyl cis-trans isomerase FKBP10	Q61576;Q96AY3	0.637865	4.34376	B
															TFG	Protein TFG	Q92734	0.633413	4.29945	H
															NDUFAF4	NADH dehydrogenase [ubiquinone] 1 alpha subcomplex assembly factor 4	Q9P032	0.629346	4.25938	H
															MRPS22	28S ribosomal protein S22, mitochondrial	P82650	0.629339	4.25931	H
															CD2BP2	CD2 antigen cytoplasmic tail-binding protein 2	O95400	0.627922	4.24543	H
															NCSTN	Nicastrin	Q92542	0.626953	4.23597	H
															Dcun1d1;DCUN1D1	DCN1-like protein 1	Q9QZ73;Q96GG9	0.626839	4.23486	B
															PSPH	Phosphoserine phosphatase	P78330	0.625231	4.2192	H
															Ube2l3;UBE2L3	Ubiquitin-conjugating enzyme E2 L3	P68037;P68036	0.622067	4.18858	B
															DLAT	Dihydrolipoyllysine-residue acetyltransferase component of pyruvate dehydrogenase complex, mitochondrial	P10515	0.620065	4.16932	H
															Dazap1;DAZAP1	DAZ-associated protein 1	Q9JII5;Q96EP5	0.617635	4.14605	B
															Eif5a;EIF5A	Eukaryotic translation initiation factor 5A-1	P63242;P63241	0.617051	4.14048	B
															Sf3b3;SF3B3	Splicing factor 3B subunit 3	Q921M3;Q15393	0.615812	4.12869	B
															Pgp;PGP	Phosphoglycolate phosphatase	Q8CHP8;A6NDG6	0.610332	4.07692	B
															Polr2d;POLR2D	DNA-directed RNA polymerase II subunit RPB4	Q9D7M8;O15514	0.608274	4.05765	B
															TBCB	Tubulin-folding cofactor B	Q99426	0.60228	4.00203	H
															POLR2J;Polr2j;POLR2J3;POLR2J2	DNA-directed RNA polymerase II subunit RPB11-a;DNA-directed RNA polymerase II subunit RPB11;DNA-directed RNA polymerase II subunit RPB11-b2;DNA-directed RNA polymerase II subunit RPB11-b1	P52435;O08740;Q9H1A7;Q9GZM3	0.599785	3.9791	B
															VPS28;Vps28	Vacuolar protein sorting-associated protein 28 homolog	Q9UK41;Q9D1C8	0.599624	3.97763	B
															COMMD4	COMM domain-containing protein 4	Q9H0A8	0.597484	3.95808	H
															HYOU1	Hypoxia up-regulated protein 1	Q9Y4L1	0.594022	3.92665	H
															HSPA14	Heat shock 70 kDa protein 14	Q0VDF9	0.585109	3.84688	H
															RCN1;Rcn1	Reticulocalbin-1	Q15293;Q05186	0.585099	3.84679	B
															CBFB;Cbfb	Core-binding factor subunit beta	Q13951;Q08024	0.583881	3.83602	B
															Pcbp2;PCBP2	Poly(rC)-binding protein 2	Q61990;Q15366	0.580703	3.80805	B
															MARCKS	Myristoylated alanine-rich C-kinase substrate	P29966	0.579688	3.79916	H
															CADM1;Cadm1	Cell adhesion molecule 1	Q9BY67;Q8R5M8	0.577269	3.77806	B
															Npm1;NPM1	Nucleophosmin	Q61937;P06748	0.57624	3.76912	B
															ARFGAP1	ADP-ribosylation factor GTPase-activating protein 1	Q8N6T3	0.575936	3.76648	H
															CECR5	Cat eye syndrome critical region protein 5	Q9BXW7	0.574642	3.75528	H
															CDC42;Cdc42	Cell division control protein 42 homolog	P60953;P60766	0.573548	3.74583	B
															SAE1	SUMO-activating enzyme subunit 1;SUMO-activating enzyme subunit 1, N-terminally processed	Q9UBE0	0.572147	3.73376	H
															ATP5H	ATP synthase subunit d, mitochondrial	O75947	0.56871	3.70434	H
															POLR2C;Polr2c	DNA-directed RNA polymerase II subunit RPB3	P19387;P97760	0.565662	3.67843	B
															RGS10;Rgs10	Regulator of G-protein signaling 10	O43665;Q9CQE5	0.565147	3.67407	B
															ADI1	1,2-dihydroxy-3-keto-5-methylthiopentene dioxygenase	Q9BV57	0.557954	3.61371	H
															Rps17;RPS17	40S ribosomal protein S17	P63276;P08708	0.555809	3.59591	B
															STX12	Syntaxin-12	Q86Y82	0.554912	3.58849	H
															ASF1A;Asf1a	Histone chaperone ASF1A	Q9Y294;Q9CQE6	0.54801	3.53192	B
															Copb1;COPB1	Coatomer subunit beta	Q9JIF7;P53618	0.547736	3.52969	B
															MYCBP;Mycbp	C-Myc-binding protein	Q99417;Q9EQS3	0.547731	3.52964	B
															GSTM2	Glutathione S-transferase Mu 2	P28161	0.54764	3.52891	H
															NUDT16	U8 snoRNA-decapping enzyme	Q96DE0	0.546643	3.52082	H
															Ndufab1;NDUFAB1	Acyl carrier protein, mitochondrial	Q9CR21;O14561	0.543592	3.49616	B
															DOHH	Deoxyhypusine hydroxylase	Q9BU89	0.542692	3.48892	H
															SCARB2	Lysosome membrane protein 2	Q14108	0.538982	3.45925	H
															UBA5	Ubiquitin-like modifier-activating enzyme 5	Q9GZZ9	0.538705	3.45704	H
															NDUFS8	NADH dehydrogenase [ubiquinone] iron-sulfur protein 8, mitochondrial	O00217	0.533624	3.41683	H
															Bzw1;BZW1	Basic leucine zipper and W2 domain-containing protein 1	Q9CQC6;Q7L1Q6	0.53109	3.39696	B
															Sf3b4;SF3B4	Splicing factor 3B subunit 4	Q8QZY9;Q15427	0.529212	3.3823	B
															CHMP5;Chmp5	Charged multivesicular body protein 5	Q9NZZ3;Q9D7S9	0.528328	3.37542	B
															SRI;Sri	Sorcin	P30626;Q6P069	0.525603	3.35431	B
															SSBP1	Single-stranded DNA-binding protein, mitochondrial	Q04837	0.523301	3.33658	H
															Scoc;SCOC	Short coiled-coil protein	Q78YZ6;Q9UIL1	0.523067	3.33478	B
															CNTFR;Cntfr	Ciliary neurotrophic factor receptor subunit alpha	P26992;O88507	0.520781	3.31727	B
															ASNA1;Asna1	ATPase ASNA1;ATPase Asna1	O43681;O54984	0.515857	3.27987	B
															LGALS3BP	Galectin-3-binding protein	Q08380	0.512281	3.25298	H
															Adh5;ADH5	Alcohol dehydrogenase class-3	P28474;P11766	0.50998	3.23578	B
															KDELC2	KDEL motif-containing protein 2	Q7Z4H8	0.509862	3.23491	H
															ATP6V1F;Atp6v1f	V-type proton ATPase subunit F	Q16864;Q9D1K2	0.506981	3.21352	B
															URM1	Ubiquitin-related modifier 1	Q9BTM9	0.505575	3.20313	H
															RPE;RPEL1	Ribulose-phosphate 3-epimerase;Ribulose-phosphate 3-epimerase-like protein 1	Q96AT9;Q2QD12	0.505016	3.19901	H
															Synj2bp;SYNJ2BP	Synaptojanin-2-binding protein	Q9D6K5;P57105	0.502585	3.18116	B
															SORD	Sorbitol dehydrogenase	Q00796	0.500854	3.1685	H
															LMAN2;Lman2	Vesicular integral-membrane protein VIP36	Q12907;Q9DBH5	0.496908	3.13984	B
															KCTD12;Kctd12	BTB/POZ domain-containing protein KCTD12	Q96CX2;Q6WVG3	0.492783	3.11016	B
															SAAL1	Protein SAAL1	Q96ER3	0.490775	3.09581	H
															Hmga1;HMGA1	High mobility group protein HMG-I/HMG-Y	P17095;P17096	0.488649	3.08069	B
															ATP1B3	Sodium/potassium-transporting ATPase subunit beta-3	P54709	0.485926	3.06144	H
															UQCRB	Cytochrome b-c1 complex subunit 7	P14927	0.483844	3.0468	H
															SMS	Spermine synthase	P52788	0.481447	3.03003	H
															BAG6	Large proline-rich protein BAG6	P46379	0.481013	3.02701	H
															HSBP1	Heat shock factor-binding protein 1	O75506	0.48067	3.02461	H
															C19orf25	UPF0449 protein C19orf25	Q9UFG5	0.478673	3.01073	H
															GPS1	COP9 signalosome complex subunit 1	Q13098	0.477032	2.99939	H
															NUFIP2;Nufip2	Nuclear fragile X mental retardation-interacting protein 2	Q7Z417;Q5F2E7	0.476082	2.99283	B
															KCTD15;Kctd15	BTB/POZ domain-containing protein KCTD15	Q96SI1;Q8K0E1	0.473069	2.97213	B
															BAG4	BAG family molecular chaperone regulator 4	O95429	0.469782	2.94973	H
															CTTN	Src substrate cortactin	Q14247	0.469244	2.94608	H
															Sh3glb2;SH3GLB2	Endophilin-B2	Q8R3V5;Q9NR46	0.468675	2.94222	B
															ATXN10	Ataxin-10	Q9UBB4	0.467186	2.93215	H
															TP53BP1	Tumor suppressor p53-binding protein 1	Q12888	0.46713	2.93177	H
															DDX39A;Ddx39a	ATP-dependent RNA helicase DDX39A	O00148;Q8VDW0	0.466697	2.92885	B
															EXOSC7	Exosome complex component RRP42	Q15024	0.465217	2.91888	H
															PGM1	Phosphoglucomutase-1	P36871	0.465174	2.9186	H
															Psmd2;PSMD2	26S proteasome non-ATPase regulatory subunit 2	Q8VDM4;Q13200	0.464867	2.91653	B
															RCN2	Reticulocalbin-2	Q14257	0.4642	2.91206	H
															Col6a2;COL6A2	Collagen alpha-2(VI) chain	Q02788;P12110	0.463782	2.90926	B
															Anp32e;ANP32E	Acidic leucine-rich nuclear phosphoprotein 32 family member E	P97822;Q9BTT0	0.46362	2.90817	B
															HSPB1	Heat shock protein beta-1	P04792	0.463071	2.9045	H
															LAMTOR3	Ragulator complex protein LAMTOR3	Q9UHA4	0.461132	2.89156	H
															Copb2;COPB2	Coatomer subunit beta	O55029;P35606	0.460861	2.88976	B
															Ssr1;SSR1	Translocon-associated protein subunit alpha	Q9CY50;P43307	0.457966	2.87055	B
															AKAP12	A-kinase anchor protein 12	Q02952	0.45545	2.85397	H
															GART	Trifunctional purine biosynthetic protein adenosine-3;Phosphoribosylamine--glycine ligase;Phosphoribosylformylglycinamidine cyclo-ligase;Phosphoribosylglycinamide formyltransferase	P22102	0.453865	2.84358	H
															LAMP2	Lysosome-associated membrane glycoprotein 2	P13473	0.452477	2.83451	H
															THY1	Thy-1 membrane glycoprotein	P04216	0.452379	2.83386	H
															MPST	3-mercaptopyruvate sulfurtransferase	P25325	0.450609	2.82234	H
															Arcn1;ARCN1	Coatomer subunit delta	Q5XJY5;P48444	0.448946	2.81155	B
															CALR	Calreticulin	P27797	0.447427	2.80173	H
															NCOA5	Nuclear receptor coactivator 5	Q9HCD5	0.4464	2.79512	H
															NIF3L1	NIF3-like protein 1	Q9GZT8	0.442494	2.77009	H
															PMF1	Polyamine-modulated factor 1	Q6P1K2	0.441928	2.76648	H
															APOA1BP	NAD(P)H-hydrate epimerase	Q8NCW5	0.435272	2.72441	H
															KLC2	Kinesin light chain 2	Q9H0B6	0.433921	2.71595	H
															AAGAB;Aagab	Alpha- and gamma-adaptin-binding protein p34	Q6PD74;Q8R2R3	0.430219	2.69289	B
															GCSH	Glycine cleavage system H protein, mitochondrial	P23434	0.428616	2.68297	H
															TPD52	Tumor protein D52	P55327	0.428186	2.68032	H
															Pafah1b2;PAFAH1B2	Platelet-activating factor acetylhydrolase IB subunit beta	Q61206;P68402	0.427925	2.6787	B
															PSMD13	26S proteasome non-ATPase regulatory subunit 13	Q9UNM6	0.424875	2.65996	H
															COMT	Catechol O-methyltransferase	P21964	0.424864	2.65989	H
															PDCD6;Pdcd6	Programmed cell death protein 6	O75340;P12815	0.424125	2.65537	B
															LOH12CR1	Loss of heterozygosity 12 chromosomal region 1 protein	Q969J3	0.423976	2.65446	H
															DFFA	DNA fragmentation factor subunit alpha	O00273	0.423923	2.65413	H
															SAR1A;Sar1a	GTP-binding protein SAR1a	Q9NR31;P36536	0.421985	2.64232	B
															EIF3J;Eif3j1;Eif3j2	Eukaryotic translation initiation factor 3 subunit J;Eukaryotic translation initiation factor 3 subunit J-A;Eukaryotic translation initiation factor 3 subunit J-B	O75822;Q3UGC7;Q66JS6	0.421034	2.63654	B
															RFC2;Rfc2	Replication factor C subunit 2	P35250;Q9WUK4	0.418879	2.62349	B
															GABPA;Gabpa	GA-binding protein alpha chain	Q06546;Q00422	0.417341	2.61421	B
															GCA	Grancalcin	P28676	0.416648	2.61004	H
															SHD	SH2 domain-containing adapter protein D	Q96IW2	0.416474	2.609	H
															CDK5RAP3	CDK5 regulatory subunit-associated protein 3	Q96JB5	0.416342	2.60821	H
															Ehd1;EHD1	EH domain-containing protein 1	Q9WVK4;Q9H4M9	0.413559	2.59154	B
															TSG101;Tsg101	Tumor susceptibility gene 101 protein	Q99816;Q61187	0.413156	2.58915	B
															XPO1;Xpo1	Exportin-1	O14980;Q6P5F9	0.412571	2.58566	B
															MCM6;Mcm6	DNA replication licensing factor MCM6	Q14566;P97311	0.407544	2.5559	B
															SCRN2	Secernin-2	Q96FV2	0.402587	2.52689	H
															Cops2;COPS2	COP9 signalosome complex subunit 2	P61202;P61201	0.402262	2.525	B
															GSTP1	Glutathione S-transferase P	P09211	0.402002	2.52349	H
															TPRKB;Tprkb	EKC/KEOPS complex subunit TPRKB;EKC/KEOPS complex subunit Tprkb	Q9Y3C4;Q8QZZ7	0.401049	2.51796	B
															STOML2;Stoml2	Stomatin-like protein 2, mitochondrial	Q9UJZ1;Q99JB2	0.400832	2.5167	B
															SORT1;Sort1	Sortilin	Q99523;Q6PHU5	0.400399	2.51419	B
															AAMP	Angio-associated migratory cell protein	Q13685	0.399127	2.50684	H
															Fus;FUS	RNA-binding protein FUS	P56959;P35637	0.398801	2.50496	B
															CIRBP;Cirbp	Cold-inducible RNA-binding protein	Q14011;P60824	0.397177	2.49561	B
															Arl2;ARL2	ADP-ribosylation factor-like protein 2	Q9D0J4;P36404	0.39628	2.49046	B
															RPLP2	60S acidic ribosomal protein P2	P05387	0.393892	2.47681	H
															Ppp4c;PPP4C	Serine/threonine-protein phosphatase 4 catalytic subunit	P97470;P60510	0.392992	2.47168	B
															Pdlim7;PDLIM7	PDZ and LIM domain protein 7	Q3TJD7;Q9NR12	0.392307	2.46778	B
															FAM213A	Redox-regulatory protein FAM213A	Q9BRX8	0.392113	2.46668	H
															CAND1;Cand1	Cullin-associated NEDD8-dissociated protein 1	Q86VP6;Q6ZQ38	0.390991	2.46032	B
															DBH	Dopamine beta-hydroxylase;Soluble dopamine beta-hydroxylase	P09172	0.387842	2.44254	H
															SNAP29	Synaptosomal-associated protein 29	O95721	0.387089	2.43831	H
															DYNC1H1;Dync1h1	Cytoplasmic dynein 1 heavy chain 1	Q14204;Q9JHU4	0.383243	2.41682	B
															Rab3d;RAB3D;Rab3a;RAB3A	Ras-related protein Rab-3D;Ras-related protein Rab-3A	P35276;O95716;P63011;P20336	0.382513	2.41276	B
															LARS	Leucine--tRNA ligase, cytoplasmic	Q9P2J5	0.380697	2.40269	H
															NUP214	Nuclear pore complex protein Nup214	P35658	0.380344	2.40074	H
															FIS1;Fis1	Mitochondrial fission 1 protein	Q9Y3D6;Q9CQ92	0.379002	2.39332	B
															SLC25A6	ADP/ATP translocase 3;ADP/ATP translocase 3, N-terminally processed	P12236	0.378827	2.39236	H
															BIN1;Bin1	Myc box-dependent-interacting protein 1	O00499;O08539	0.378223	2.38904	B
															ANXA5	Annexin A5	P08758	0.377454	2.38481	H
															C1QBP	Complement component 1 Q subcomponent-binding protein, mitochondrial	Q07021	0.376416	2.37912	H
															Vps25;VPS25	Vacuolar protein-sorting-associated protein 25	Q9CQ80;Q9BRG1	0.375196	2.37245	B
															EIF3L;Eif3l	Eukaryotic translation initiation factor 3 subunit L	Q9Y262;Q8QZY1	0.374101	2.36647	B
															SNAPIN;Snapin	SNARE-associated protein Snapin	O95295;Q9Z266	0.37357	2.36358	B
															Gabarapl2;GABARAPL2	Gamma-aminobutyric acid receptor-associated protein-like 2	P60521;P60520	0.372437	2.35742	B
															CHCHD2;CHCHD2P9	Coiled-coil-helix-coiled-coil-helix domain-containing protein 2;Putative coiled-coil-helix-coiled-coil-helix domain-containing protein CHCHD2P9, mitochondrial	Q9Y6H1;Q5T1J5	0.369984	2.34414	H
															Iqgap1;IQGAP1	Ras GTPase-activating-like protein IQGAP1	Q9JKF1;P46940	0.369663	2.34241	B
															SKP1;Skp1	S-phase kinase-associated protein 1	P63208;Q9WTX5	0.369533	2.34171	B
															Csnk2b;CSNK2B	Casein kinase II subunit beta	P67871;P67870	0.369471	2.34137	B
															AK2	Adenylate kinase 2, mitochondrial;Adenylate kinase 2, mitochondrial, N-terminally processed	P54819	0.368646	2.33693	H
															TOMM22	Mitochondrial import receptor subunit TOM22 homolog	Q9NS69	0.368218	2.33463	H
															CD81	CD81 antigen	P60033	0.367609	2.33136	H
															ANP32B	Acidic leucine-rich nuclear phosphoprotein 32 family member B	Q92688	0.367178	2.32904	H
															COPS5;Cops5	COP9 signalosome complex subunit 5	Q92905;O35864	0.365291	2.31895	B
															RRM2	Ribonucleoside-diphosphate reductase subunit M2	P31350	0.362112	2.30203	H
															Ube2k;UBE2K	Ubiquitin-conjugating enzyme E2 K	P61087;P61086	0.361886	2.30084	B
															EEF2	Elongation factor 2	P13639	0.360401	2.29298	H
															WDR61	WD repeat-containing protein 61;WD repeat-containing protein 61, N-terminally processed	Q9GZS3	0.352667	2.25251	H
															CETN2	Centrin-2	P41208	0.351654	2.24727	H
															EIF6;Eif6	Eukaryotic translation initiation factor 6	P56537;O55135	0.351405	2.24598	B
															GLRX3;Glrx3	Glutaredoxin-3	O76003;Q9CQM9	0.350711	2.24239	B
															Calm1	Calmodulin	P0DP25;P0DP24;P0DP23;P62204	0.349893	2.23817	B
															TARS	Threonine--tRNA ligase, cytoplasmic	P26639	0.349671	2.23703	H
															ENO2;Eno2	Gamma-enolase	P09104;P17183	0.348848	2.23279	B
															SCRN1	Secernin-1	Q12765	0.347762	2.22721	H
															AARS;Aars	Alanine--tRNA ligase, cytoplasmic	P49588;Q8BGQ7	0.344122	2.20863	B
															C5orf22	UPF0489 protein C5orf22	Q49AR2	0.344109	2.20856	H
															SDHB	Succinate dehydrogenase [ubiquinone] iron-sulfur subunit, mitochondrial	P21912	0.343621	2.20608	H
															ZCCHC8;Zcchc8	Zinc finger CCHC domain-containing protein 8	Q6NZY4;Q9CYA6	0.341703	2.19636	B
															LNP;Lnp	Protein lunapark	Q9C0E8;Q7TQ95	0.340083	2.18818	B
															BOLA1	BolA-like protein 1	Q9Y3E2	0.340008	2.1878	H
															SLC7A1;Slc7a1;SLC7A2	High affinity cationic amino acid transporter 1;Cationic amino acid transporter 2	P30825;Q09143;P52569	0.338769	2.18157	B
															IDI1;Idi1	Isopentenyl-diphosphate Delta-isomerase 1	Q13907;P58044	0.337856	2.17699	B
															Mzt1;MZT1	Mitotic-spindle organizing protein 1	Q8BUR9;Q08AG7	0.334981	2.16262	B
															Set;SET	Protein SET	Q9EQU5;Q01105	0.334182	2.15865	B
															Lsm8;LSM8	U6 snRNA-associated Sm-like protein LSm8	Q6ZWM4;O95777	0.332198	2.14881	B
															COPG1;Copg1	Coatomer subunit gamma-1	Q9Y678;Q9QZE5	0.331967	2.14767	B
															LGALS1	Galectin-1	P09382	0.331362	2.14468	H
															Cetn3;CETN3	Centrin-3	O35648;O15182	0.330372	2.1398	B
															IPO5;Ipo5	Importin-5	O00410;Q8BKC5	0.328057	2.12842	B
															SEZ6L2;Sez6l2	Seizure 6-like protein 2	Q6UXD5;Q4V9Z5	0.327818	2.12725	B
															LEPRE1;Lepre1	Prolyl 3-hydroxylase 1	Q32P28;Q3V1T4	0.32675	2.12202	B
															TOX4	TOX high mobility group box family member 4	O94842	0.325441	2.11563	H
															SF3B6;Sf3b6	Splicing factor 3B subunit 6	Q9Y3B4;P59708	0.324498	2.11105	B
															ATP5J	ATP synthase-coupling factor 6, mitochondrial	P18859	0.323375	2.1056	H
															NAE1	NEDD8-activating enzyme E1 regulatory subunit	Q13564	0.319678	2.08775	H
															Oxsr1;OXSR1	Serine/threonine-protein kinase OSR1	Q6P9R2;O95747	0.319088	2.08491	B
															EEF1B2	Elongation factor 1-beta	P24534	0.317273	2.07622	H
															XPO5	Exportin-5	Q9HAV4	0.316513	2.07259	H
															PFKP	ATP-dependent 6-phosphofructokinase, platelet type	Q01813	0.314333	2.06221	H
															Purb;PURB	Transcriptional activator protein Pur-beta	O35295;Q96QR8	0.313141	2.05656	B
															AASDHPPT	L-aminoadipate-semialdehyde dehydrogenase-phosphopantetheinyl transferase	Q9NRN7	0.312872	2.05529	H
															CHP1;Chp1	Calcineurin B homologous protein 1	Q99653;P61022	0.311795	2.05019	B
															AHSA1	Activator of 90 kDa heat shock protein ATPase homolog 1	O95433	0.310726	2.04515	H
															PSMC3;Psmc3	26S protease regulatory subunit 6A	P17980;O88685	0.310343	2.04335	B
															PPP2R1B;Ppp2r1b	Serine/threonine-protein phosphatase 2A 65 kDa regulatory subunit A beta isoform	P30154;Q7TNP2	0.309684	2.04025	B
															MRPL41;Mrpl41	39S ribosomal protein L41, mitochondrial	Q8IXM3;Q9CQN7	0.308659	2.03544	B
															MYL12A;Myl12b;MYL12B	Myosin regulatory light chain 12A;Myosin regulatory light chain 12B	P19105;Q3THE2;O14950	0.308216	2.03337	B
															RAB1B;RAB1C	Ras-related protein Rab-1B;Putative Ras-related protein Rab-1C	Q9H0U4;Q92928	0.308173	2.03317	H
															TPI1	Triosephosphate isomerase	P60174	0.30529	2.01971	H
															NASP	Nuclear autoantigenic sperm protein	P49321	0.30524	2.01948	H
															OXCT1	Succinyl-CoA:3-ketoacid coenzyme A transferase 1, mitochondrial	P55809	0.304794	2.01741	H
															PPM1G	Protein phosphatase 1G	O15355	0.302132	2.00508	H
															CLU	Clusterin;Clusterin beta chain;Clusterin alpha chain	P10909	0.301769	2.00341	H
															CIAPIN1	Anamorsin	Q6FI81	0.301198	2.00078	H
															MCM4	DNA replication licensing factor MCM4	P33991	0.300681	1.99839	H
