# Supplementary material for: Differential Proteome Analysis of Human Neuroblastoma Xenograft Primary Tumors and Matched Spontaneous Distant Metastases
Source: Sci Rep. 2018 Sep 18;8:13986. doi: 10.1038/s41598-018-32236-1 (PMC6143537; doi:10.1038/s41598-018-32236-1)
Supplement: Supplementary file 2 — Supplementary Table S2 [file 41598_2018_32236_MOESM2_ESM.xlsx]

## Sheet: regulated Proteins
In vitro Ovary Up-regulated (54)							In vitro Ovary Down-regulated (39)								Regulated Proteins
Gene name	Protein name	Protein ID	LogFC	FC	Fasta header		Gene name	Protein name	Protein ID	LogFC	-LogFC	FC	Fasta header		In vitro Liver (4)
CHMP4B;Chmp4b	Charged multivesicular body protein 4b	Q9H444;Q9D8B3	1.25484	17.9821	B		GAGE2D;GAGE2A;GAGE2B;GAGE13	G antigen 2D;G antigen 2A;G antigen 2B/2C;G antigen 13	Q9UEU5;Q6NT46;Q13066;Q4V321	-0.875257	0.875257	7.50338	H		Gene name	Protein name	Protein ID	LogFC	abs	FC	Fasta header
CSRP2;Csrp2	Cysteine and glycine-rich protein 2	Q16527;P97314	1.20864	16.1674	B		UQCC3	Ubiquinol-cytochrome-c reductase complex assembly factor 3	Q6UW78	-0.81886	0.81886	6.58961	H		Up-Regulated
ACTL8	Actin-like protein 8	Q9H568	1.11204	12.9432	H		FLNC;Flnc	Filamin-C	Q14315;Q8VHX6	-0.770794	0.770794	5.89921	B		DHFR	Dihydrofolate reductase	P00374	0.843778	0.843778	6.97876	H
TIMM8B;Timm8b	Mitochondrial import inner membrane translocase subunit Tim8 B	Q9Y5J9;P62077	1.05514	11.3538	B		COTL1	Coactosin-like protein	Q14019	-0.737365	0.737365	5.46217	H		DBH	Dopamine beta-hydroxylase;Soluble dopamine beta-hydroxylase	P09172	0.538445	0.538445	3.45498	H
NES	Nestin	P48681	0.869557	7.40554	H		DDX39A;Ddx39a	ATP-dependent RNA helicase DDX39A	O00148;Q8VDW0	-0.697036	0.697036	4.97778	B		MAGED1	Melanoma-associated antigen D1	Q9Y5V3	0.326956	0.326956	2.12303	H
VIM;Vim	Vimentin	P08670;P20152	0.788817	6.14918	B		Slc7a1;SLC7A1;SLC7A2	High affinity cationic amino acid transporter 1;Cationic amino acid transporter 2	Q09143;P30825;P52569	-0.674732	0.674732	4.72859	B
Gga3;GGA3;Gga2;Gga1;GGA1	ADP-ribosylation factor-binding protein GGA3;ADP-ribosylation factor-binding protein GGA2;ADP-ribosylation factor-binding protein GGA1	Q8BMI3;Q9NZ52;Q6P5E6;Q8R0H9;Q9UJY5	0.768572	5.86911	B		Slc4a7;SLC4A7	Sodium bicarbonate cotransporter 3	Q8BTY2;Q9Y6M7	-0.673149	0.673149	4.71139	B		Down-regulated
LIMA1	LIM domain and actin-binding protein 1	Q9UHB6	0.668349	4.6596	H		ALDH4A1	Delta-1-pyrroline-5-carboxylate dehydrogenase, mitochondrial	P30038	-0.628917	0.628917	4.25517	H		ASS1	Argininosuccinate synthase	P00966	-0.442662	0.442662	2.77116	H
C19orf43	Uncharacterized protein C19orf43	Q9BQ61	0.649389	4.46056	H		Eefsec;EEFSEC	Selenocysteine-specific elongation factor	Q9JHW4;P57772	-0.621527	0.621527	4.18338	B
DLK1	Protein delta homolog 1;Fetal antigen 1	P80370	0.638829	4.3534	H		SNCG;Sncg	Gamma-synuclein	O76070;Q9Z0F7	-0.601198	0.601198	3.99207	B
HIST2H2BE;HIST1H2BB;HIST1H2BO;HIST1H2BJ;Hist3h2ba;HIST3H2BB;Hist3h2bb;Hist2h2be	Histone H2B type 2-E;Histone H2B type 1-B;Histone H2B type 1-O;Histone H2B type 1-J;Histone H2B type 3-A;Histone H2B type 3-B	Q16778;P33778;P23527;P06899;Q9D2U9;Q8N257;Q8CGP0;Q64524	0.633739	4.30268	H		PDCL	Phosducin-like protein	Q13371	-0.576702	0.576702	3.77313	H
Snap23;SNAP23	Synaptosomal-associated protein 23	O09044;O00161	0.616298	4.13331	B		Scaf8;SCAF8	Protein SCAF8	Q6DID3;Q9UPN6	-0.512078	0.512078	3.25146	B
Sufu;SUFU	Suppressor of fused homolog	Q9Z0P7;Q9UMX1	0.602553	4.00454	B		IGBP1	Immunoglobulin-binding protein 1	P78318	-0.497856	0.497856	3.1467	H
AKAP12	A-kinase anchor protein 12	Q02952	0.548225	3.53366	H		SPG20	Spartin	Q8N0X7	-0.452818	0.452818	2.83673	H
DDX56	Probable ATP-dependent RNA helicase DDX56	Q9NY93	0.541247	3.47734	H		Atp1a3;ATP1A3	Sodium/potassium-transporting ATPase subunit alpha-3	Q6PIC6;P13637	-0.450505	0.450505	2.82166	B
MOV10	Putative helicase MOV-10	Q9HCE1	0.507474	3.21717	H		SMS;Sms	Spermine synthase	P52788;P97355	-0.424953	0.424953	2.66044	B
NCAPD2	Condensin complex subunit 1	Q15021	0.497056	3.14091	H		LPCAT1	Lysophosphatidylcholine acyltransferase 1	Q8NF37	-0.42099	0.42099	2.63627	H
LGALS1	Galectin-1	P09382	0.487856	3.07508	H		TPPP3	Tubulin polymerization-promoting protein family member 3	Q9BW30	-0.419892	0.419892	2.62961	H
GPATCH4	G patch domain-containing protein 4	Q5T3I0	0.479525	3.01665	H		PCCB	Propionyl-CoA carboxylase beta chain, mitochondrial	P05166	-0.419141	0.419141	2.62507	H
Cks1b;CKS1B	Cyclin-dependent kinases regulatory subunit 1	P61025;P61024	0.450957	2.8246	B		GRHPR	Glyoxylate reductase/hydroxypyruvate reductase	Q9UBQ7	-0.411544	0.411544	2.57955	H
CTNNA1;Ctnna1	Catenin alpha-1	P35221;P26231	0.434543	2.71984	B		Gnl1;GNL1	Guanine nucleotide-binding protein-like 1	P36916;P36915	-0.407674	0.407674	2.55667	B
MAOA	Amine oxidase [flavin-containing] A	P21397	0.425887	2.66616	H		UQCRC1;Uqcrc1	Cytochrome b-c1 complex subunit 1, mitochondrial	P31930;Q9CZ13	-0.407162	0.407162	2.55365	B
TPM4	Tropomyosin alpha-4 chain	P67936	0.425361	2.66294	H		ADCK3	Atypical kinase ADCK3, mitochondrial	Q8NI60	-0.394869	0.394869	2.48238	H
UBE2S	Ubiquitin-conjugating enzyme E2 S	Q16763	0.410511	2.57342	H		NAA25;Naa25	N-alpha-acetyltransferase 25, NatB auxiliary subunit	Q14CX7;Q8BWZ3	-0.392907	0.392907	2.47119	B
Tpm1;TPM1	Tropomyosin alpha-1 chain	P58771;P09493	0.408154	2.55949	B		UQCRFS1	Cytochrome b-c1 complex subunit Rieske, mitochondrial;Cytochrome b-c1 complex subunit 11	P47985	-0.367217	0.367217	2.32925	H
DIP2B	Disco-interacting protein 2 homolog B	Q9P265	0.402776	2.52799	H		ASRGL1	Isoaspartyl peptidase/L-asparaginase;Isoaspartyl peptidase/L-asparaginase alpha chain;Isoaspartyl peptidase/L-asparaginase beta chain	Q7L266	-0.361408	0.361408	2.29831	H
PDCD6IP;Pdcd6ip	Programmed cell death 6-interacting protein	Q8WUM4;Q9WU78	0.400499	2.51477	B		EPT1	Ethanolaminephosphotransferase 1	Q9C0D9	-0.344693	0.344693	2.21153	H
UHRF1	E3 ubiquitin-protein ligase UHRF1	Q96T88	0.398698	2.50437	H		LRP1;Lrp1	Prolow-density lipoprotein receptor-related protein 1;Low-density lipoprotein receptor-related protein 1 85 kDa subunit;Low-density lipoprotein receptor-related protein 1 515 kDa subunit;Low-density lipoprotein receptor-related protein 1 intracellular domain	Q07954;Q91ZX7	-0.343973	0.343973	2.20787	B
KIF21A;Kif21a	Kinesin-like protein KIF21A	Q7Z4S6;Q9QXL2	0.397281	2.49621	B		VASP	Vasodilator-stimulated phosphoprotein	P50552	-0.342831	0.342831	2.20207	H
WAPAL;Wapal	Wings apart-like protein homolog	Q7Z5K2;Q65Z40	0.390598	2.45809	B		INSM2	Insulinoma-associated protein 2	Q96T92	-0.340258	0.340258	2.18906	H
MKI67	Antigen KI-67	P46013	0.38223	2.41118	H		LANCL1;Lancl1	LanC-like protein 1	O43813;O89112	-0.338139	0.338139	2.17841	B
CALD1	Caldesmon	Q05682	0.37456	2.36897	H		ANXA6	Annexin A6	P08133	-0.322865	0.322865	2.10312	H
Pdcl3;PDCL3	Phosducin-like protein 3	Q8BVF2;Q9H2J4	0.371258	2.35103	B		Gfra2;GFRA2	GDNF family receptor alpha-2	O08842;O00451	-0.3221	0.3221	2.09942	B
CNN2;Cnn2	Calponin-2	Q99439;Q08093	0.366327	2.32449	B		NOVA2	RNA-binding protein Nova-2	Q9UNW9	-0.320731	0.320731	2.09282	H
DOHH	Deoxyhypusine hydroxylase	Q9BU89	0.361328	2.29788	H		UQCRC2	Cytochrome b-c1 complex subunit 2, mitochondrial	P22695	-0.318612	0.318612	2.08263	H
FAM21A;FAM21C	WASH complex subunit FAM21A;WASH complex subunit FAM21C	Q641Q2;Q9Y4E1	0.359725	2.28942	H		CYC1;Cyc1	Cytochrome c1, heme protein, mitochondrial	P08574;Q9D0M3	-0.318279	0.318279	2.08103	B
CAMK4	Calcium/calmodulin-dependent protein kinase type IV	Q16566	0.356724	2.27365	H		CPT2	Carnitine O-palmitoyltransferase 2, mitochondrial	P23786	-0.31389	0.31389	2.06011	H
Edf1;EDF1	Endothelial differentiation-related factor 1	Q9JMG1;O60869	0.350864	2.24318	B		FTH1;Fth1	Ferritin heavy chain;Ferritin heavy chain, N-terminally processed	P02794;P09528	-0.301777	0.301777	2.00344	B
DNAJB1;Dnajb1	DnaJ homolog subfamily B member 1	P25685;Q9QYJ3	0.345004	2.21312	B		Dynll2;DYNLL2	Dynein light chain 2, cytoplasmic	Q9D0M5;Q96FJ2	-0.301625	0.301625	2.00274	B
CDC42EP4	Cdc42 effector protein 4	Q9H3Q1	0.341066	2.19314	H
SH3GL1	Endophilin-A2	Q99961	0.336482	2.17011	H
DHFR	Dihydrofolate reductase	P00374	0.336452	2.16996	H
EPS15L1;Eps15l1	Epidermal growth factor receptor substrate 15-like 1	Q9UBC2;Q60902	0.335078	2.16311	B
UBAP2L;Ubap2l	Ubiquitin-associated protein 2-like	Q14157;Q80X50	0.334534	2.1604	B
RABEP1;Rabep1	Rab GTPase-binding effector protein 1	Q15276;O35551	0.325527	2.11606	B
DNMT1	DNA (cytosine-5)-methyltransferase 1	P26358	0.318666	2.08289	H
BLOC1S2	Biogenesis of lysosome-related organelles complex 1 subunit 2	Q6QNY1	0.317656	2.07805	H
Prrc2b;PRRC2B	Protein PRRC2B	Q7TPM1;Q5JSZ5	0.314978	2.06528	B
Rpl35;RPL35	60S ribosomal protein L35	Q6ZWV7;P42766	0.310466	2.04393	B
PIN1;Pin1	Peptidyl-prolyl cis-trans isomerase NIMA-interacting 1	Q13526;Q9QUR7	0.306818	2.02683	B
ENY2;Eny2	Transcription and mRNA export factor ENY2	Q9NPA8;Q9JIX0	0.306447	2.0251	B
RAD23B;Rad23b	UV excision repair protein RAD23 homolog B	P54727;P54728	0.306093	2.02345	B
GET4;Get4	Golgi to ER traffic protein 4 homolog	Q7L5D6;Q9D1H7	0.305286	2.0197	B
UFC1;Ufc1	Ubiquitin-fold modifier-conjugating enzyme 1	Q9Y3C8;Q9CR09	0.30015	1.99595	B
