# Supplementary material for: Differential Proteome Analysis of Human Neuroblastoma Xenograft Primary Tumors and Matched Spontaneous Distant Metastases
Source: Sci Rep. 2018 Sep 18;8:13986. doi: 10.1038/s41598-018-32236-1 (PMC6143537; doi:10.1038/s41598-018-32236-1)
Supplement: Supplementary file 3 — Supplementary Table S3 [file 41598_2018_32236_MOESM3_ESM.xlsx]

## Sheet: Upregulated Liver
Upregulated (271)			Molecular functions	Total no. Of funtion hits
Gene names	Protein names	1	translation regulator activity (GO:0045182)	8	0.03	0.041
NME2	Nucleoside diphosphate kinase B	2	binding (GO:0005488)	79	0.296	0.409
EIF4B;Eif4b	Eukaryotic translation initiation factor 4B	3	receptor activity (GO:0004872)	3	0.011	0.016
Lypla2;LYPLA2	Acyl-protein thioesterase 2	4	structural molecule activity (GO:0005198)	10	0.037	0.052
CLIC4;Clic4	Chloride intracellular channel protein 4	5	signal transducer activity (GO:0004871)	4	0.015	0.021
PSME2	Proteasome activator complex subunit 2	6	catalytic activity (GO:0003824)	74	0.277	0.383
LAMP1	Lysosome-associated membrane glycoprotein 1	7	transporter activity (GO:0005215)	15	0.056	0.078
Lcp1;LCP1	Plastin-2		Sum	193	0.722	1
COX6B1	Cytochrome c oxidase subunit 6B1
DPY30;Dpy30	Protein dpy-30 homolog
SCG3;Scg3	Secretogranin-3
ERO1L	ERO1-like protein alpha		Biological process	Total no. Of function hits
TMED5	Transmembrane emp24 domain-containing protein 5	1	cellular component organization or biogenesis (GO:0071840)	42	0.157	0.101
CDK2AP1;Cdk2ap1	Cyclin-dependent kinase 2-associated protein 1	2	cellular process (GO:0009987)	138	0.517	0.331
FABP6	Gastrotropin	3	localization (GO:0051179)	44	0.165	0.106
UBXN1;Ubxn1	UBX domain-containing protein 1	4	reproduction (GO:0000003)	1	0.004	0.002
AKR1B1	Aldose reductase	5	biological regulation (GO:0065007)	24	0.09	0.058
S100A13	Protein S100-A13	6	response to stimulus (GO:0050896)	24	0.09	0.058
GSTM3	Glutathione S-transferase Mu 3	7	developmental process (GO:0032502)	12	0.045	0.029
EEF1A2;Eef1a2	Elongation factor 1-alpha 2	8	multicellular organismal process (GO:0032501)	7	0.026	0.017
HDDC2	HD domain-containing protein 2	9	biological adhesion (GO:0022610)	1	0.004	0.002
NBEAL2;Nbeal2	Neurobeachin-like protein 2	10	locomotion (GO:0040011)	1	0.004	0.002
Ptges3;PTGES3	Prostaglandin E synthase 3	11	metabolic process (GO:0008152)	121	0.453	0.29
NUPL1	Nucleoporin p58/p45	12	immune system process (GO:0002376)	2	0.007	0.005
EIF3G;Eif3g	Eukaryotic translation initiation factor 3 subunit G		Sum	417	1.562	1.001
PTGES2	Prostaglandin E synthase 2;Prostaglandin E synthase 2 truncated form
CNTN1;Cntn1	Contactin-1
GSTT2B;GSTT2	Glutathione S-transferase theta-2B;Glutathione S-transferase theta-2		Cellular component	Total no. Of function hits
Sep15;SEP15	15 kDa selenoprotein	1	synapse (GO:0045202)	3	0.011	0.011
GID8;Gid8	Glucose-induced degradation protein 8 homolog	2	membrane (GO:0016020)	26	0.097	0.095
TMED7	Transmembrane emp24 domain-containing protein 7	3	macromolecular complex (GO:0032991)	50	0.187	0.182
BANF1	Barrier-to-autointegration factor;Barrier-to-autointegration factor, N-terminally processed	4	cell part (GO:0044464)	116	0.434	0.422
SNX3;Snx3	Sorting nexin-3	5	organelle (GO:0043226)	78	0.292	0.284
Tubg1;TUBG1;Tubg2;TUBG2	Tubulin gamma-1 chain;Tubulin gamma-2 chain	6	extracellular region (GO:0005576)	2	0.007	0.007
TXN2;Txn2	Thioredoxin, mitochondrial		Sum	275	1.028	1.001
TOMM40	Mitochondrial import receptor subunit TOM40 homolog
TUBB8	Tubulin beta-8 chain
SAP18;Sap18	Histone deacetylase complex subunit SAP18		Protein class	Total no. Of function hits
PSMD8	26S proteasome non-ATPase regulatory subunit 8	1	extracellular matrix protein (PC00102)	1	0.004	0.005
Ctps1;CTPS1	CTP synthase 1	2	cytoskeletal protein (PC00085)	9	0.034	0.048
HSP90AB2P	Putative heat shock protein HSP 90-beta 2	3	transporter (PC00227)	6	0.022	0.032
CXADR	Coxsackievirus and adenovirus receptor	4	transmembrane receptor regulatory/adaptor protein (PC00226)	2	0.007	0.011
FAHD1	Acylpyruvase FAHD1, mitochondrial	5	transferase (PC00220)	9	0.034	0.048
CALU	Calumenin	6	oxidoreductase (PC00176)	14	0.052	0.074
RPLP1	60S acidic ribosomal protein P1	7	lyase (PC00144)	1	0.004	0.005
NDUFA5	NADH dehydrogenase [ubiquinone] 1 alpha subcomplex subunit 5	8	cell adhesion molecule (PC00069)	1	0.004	0.005
RQCD1;Rqcd1	Cell differentiation protein RCD1 homolog	9	ligase (PC00142)	8	0.03	0.042
Sfpq;SFPQ	Splicing factor, proline- and glutamine-rich	10	nucleic acid binding (PC00171)	38	0.142	0.201
C1orf123	UPF0587 protein C1orf123	11	signaling molecule (PC00207)	4	0.015	0.021
Rps24;RPS24	40S ribosomal protein S24	12	enzyme modulator (PC00095)	19	0.071	0.101
BSG	Basigin	13	calcium-binding protein (PC00060)	10	0.037	0.053
UBE2C;Ube2c	Ubiquitin-conjugating enzyme E2 C	14	defense/immunity protein (PC00090)	1	0.004	0.005
Vbp1;VBP1	Prefoldin subunit 3	15	hydrolase (PC00121)	19	0.071	0.101
CHGA	Chromogranin-A;Vasostatin-1;Vasostatin-2;EA-92;ES-43;Pancreastatin;SS-18;WA-8;WE-14;LF-19;Catestatin;AL-11;GV-19;GR-44;ER-37;GE-25;Serpinin-RRG;Serpinin;p-Glu serpinin precursor	16	transfer/carrier protein (PC00219)	10	0.037	0.053
HMOX2	Heme oxygenase 2	17	membrane traffic protein (PC00150)	14	0.052	0.074
SLC35A4		18	transcription factor (PC00218)	8	0.03	0.042
BCCIP	BRCA2 and CDKN1A-interacting protein	19	chaperone (PC00072)	5	0.019	0.026
Fkbp10;FKBP10	Peptidyl-prolyl cis-trans isomerase FKBP10	20	structural protein (PC00211)	1	0.004	0.005
TFG	Protein TFG	21	isomerase (PC00135)	3	0.011	0.016
NDUFAF4	NADH dehydrogenase [ubiquinone] 1 alpha subcomplex assembly factor 4	22	receptor (PC00197)	6	0.022	0.032
MRPS22	28S ribosomal protein S22, mitochondrial		Sum	189	0.706	1
CD2BP2	CD2 antigen cytoplasmic tail-binding protein 2
NCSTN	Nicastrin
Dcun1d1;DCUN1D1	DCN1-like protein 1		Pathway	Total no. Of function hits
PSPH	Phosphoserine phosphatase	1	Axon guidance mediated by netrin (P00009)	1	0.004	0.01
Ube2l3;UBE2L3	Ubiquitin-conjugating enzyme E2 L3	2	Beta3 adrenergic receptor signaling pathway (P04379)	1	0.004	0.01
DLAT	Dihydrolipoyllysine-residue acetyltransferase component of pyruvate dehydrogenase complex, mitochondrial	3	Axon guidance mediated by Slit/Robo (P00008)	1	0.004	0.01
Dazap1;DAZAP1	DAZ-associated protein 1	4	Metabotropic glutamate receptor group III pathway (P00039)	1	0.004	0.01
Eif5a;EIF5A	Eukaryotic translation initiation factor 5A-1	5	Beta2 adrenergic receptor signaling pathway (P04378)	1	0.004	0.01
Sf3b3;SF3B3	Splicing factor 3B subunit 3	6	Beta1 adrenergic receptor signaling pathway (P04377)	1	0.004	0.01
Pgp;PGP	Phosphoglycolate phosphatase	7	De novo pyrimidine deoxyribonucleotide biosynthesis (P02739)	2	0.007	0.019
Polr2d;POLR2D	DNA-directed RNA polymerase II subunit RPB4	8	Apoptosis signaling pathway (P00006)	1	0.004	0.01
TBCB	Tubulin-folding cofactor B	9	Ionotropic glutamate receptor pathway (P00037)	1	0.004	0.01
POLR2J;Polr2j;POLR2J3;POLR2J2	DNA-directed RNA polymerase II subunit RPB11-a;DNA-directed RNA polymerase II subunit RPB11;DNA-directed RNA polymerase II subunit RPB11-b2;DNA-directed RNA polymerase II subunit RPB11-b1	10	5HT4 type receptor mediated signaling pathway (P04376)	1	0.004	0.01
VPS28;Vps28	Vacuolar protein sorting-associated protein 28 homolog	11	De novo purine biosynthesis (P02738)	4	0.015	0.039
COMMD4	COMM domain-containing protein 4	12	Angiogenesis (P00005)	1	0.004	0.01
HYOU1	Hypoxia up-regulated protein 1	13	5HT3 type receptor mediated signaling pathway (P04375)	1	0.004	0.01
HSPA14	Heat shock 70 kDa protein 14	14	Alzheimer disease-presenilin pathway (P00004)	1	0.004	0.01
RCN1;Rcn1	Reticulocalbin-1	15	5HT2 type receptor mediated signaling pathway (P04374)	1	0.004	0.01
CBFB;Cbfb	Core-binding factor subunit beta	16	Alzheimer disease-amyloid secretase pathway (P00003)	2	0.007	0.019
Pcbp2;PCBP2	Poly(rC)-binding protein 2	17	Integrin signalling pathway (P00034)	3	0.011	0.029
MARCKS	Myristoylated alanine-rich C-kinase substrate	18	5HT1 type receptor mediated signaling pathway (P04373)	1	0.004	0.01
CADM1;Cadm1	Cell adhesion molecule 1	19	Adrenaline and noradrenaline biosynthesis (P00001)	4	0.015	0.039
Npm1;NPM1	Nucleophosmin	20	Inflammation mediated by chemokine and cytokine signaling pathway (P00031)	3	0.011	0.029
ARFGAP1	ADP-ribosylation factor GTPase-activating protein 1	21	Hypoxia response via HIF activation (P00030)	1	0.004	0.01
CECR5	Cat eye syndrome critical region protein 5	22	Ubiquitin proteasome pathway (P00060)	9	0.034	0.087
CDC42;Cdc42	Cell division control protein 42 homolog	23	Huntington disease (P00029)	3	0.011	0.029
SAE1	SUMO-activating enzyme subunit 1;SUMO-activating enzyme subunit 1, N-terminally processed	24	Ascorbate degradation (P02729)	1	0.004	0.01
ATP5H	ATP synthase subunit d, mitochondrial	25	p53 pathway (P00059)	1	0.004	0.01
POLR2C;Polr2c	DNA-directed RNA polymerase II subunit RPB3	26	Heterotrimeric G-protein signaling pathway-Gq alpha and Go alpha mediated pathway (P00027)	1	0.004	0.01
RGS10;Rgs10	Regulator of G-protein signaling 10	27	Heterotrimeric G-protein signaling pathway-Gi alpha and Gs alpha mediated pathway (P00026)	1	0.004	0.01
ADI1	1,2-dihydroxy-3-keto-5-methylthiopentene dioxygenase	28	Wnt signaling pathway (P00057)	1	0.004	0.01
Rps17;RPS17	40S ribosomal protein S17	29	Hedgehog signaling pathway (P00025)	1	0.004	0.01
STX12	Syntaxin-12	30	VEGF signaling pathway (P00056)	1	0.004	0.01
ASF1A;Asf1a	Histone chaperone ASF1A	31	Glycolysis (P00024)	2	0.007	0.019
Copb1;COPB1	Coatomer subunit beta	32	Transcription regulation by bZIP transcription factor (P00055)	2	0.007	0.019
MYCBP;Mycbp	C-Myc-binding protein	33	Thyrotropin-releasing hormone receptor signaling pathway (P04394)	1	0.004	0.01
GSTM2	Glutathione S-transferase Mu 2	34	General transcription regulation (P00023)	2	0.007	0.019
NUDT16	U8 snoRNA-decapping enzyme	35	Ras Pathway (P04393)	1	0.004	0.01
Ndufab1;NDUFAB1	Acyl carrier protein, mitochondrial	36	T cell activation (P00053)	1	0.004	0.01
DOHH	Deoxyhypusine hydroxylase	37	FGF signaling pathway (P00021)	2	0.007	0.019
SCARB2	Lysosome membrane protein 2	38	Oxytocin receptor mediated signaling pathway (P04391)	1	0.004	0.01
UBA5	Ubiquitin-like modifier-activating enzyme 5	39	EGF receptor signaling pathway (P00018)	1	0.004	0.01
NDUFS8	NADH dehydrogenase [ubiquinone] iron-sulfur protein 8, mitochondrial	40	p38 MAPK pathway (P05918)	2	0.007	0.019
Bzw1;BZW1	Basic leucine zipper and W2 domain-containing protein 1	41	Parkinson disease (P00049)	4	0.015	0.039
Sf3b4;SF3B4	Splicing factor 3B subunit 4	42	DNA replication (P00017)	1	0.004	0.01
CHMP5;Chmp5	Charged multivesicular body protein 5	43	Opioid proopiomelanocortin pathway (P05917)	1	0.004	0.01
SRI;Sri	Sorcin	44	Cytoskeletal regulation by Rho GTPase (P00016)	2	0.007	0.019
SSBP1	Single-stranded DNA-binding protein, mitochondrial	45	PDGF signaling pathway (P00047)	3	0.011	0.029
Scoc;SCOC	Short coiled-coil protein	46	Opioid prodynorphin pathway (P05916)	1	0.004	0.01
CNTFR;Cntfr	Ciliary neurotrophic factor receptor subunit alpha	47	Opioid proenkephalin pathway (P05915)	1	0.004	0.01
ASNA1;Asna1	ATPase ASNA1;ATPase Asna1	48	Cholesterol biosynthesis (P00014)	1	0.004	0.01
LGALS3BP	Galectin-3-binding protein	49	Notch signaling pathway (P00045)	1	0.004	0.01
Adh5;ADH5	Alcohol dehydrogenase class-3	50	Cell cycle (P00013)	2	0.007	0.019
KDELC2	KDEL motif-containing protein 2	51	Nicotinic acetylcholine receptor signaling pathway (P00044)	1	0.004	0.01
ATP6V1F;Atp6v1f	V-type proton ATPase subunit F	52	Cadherin signaling pathway (P00012)	1	0.004	0.01
URM1	Ubiquitin-related modifier 1	53	Serine glycine biosynthesis (P02776)	1	0.004	0.01
RPE;RPEL1	Ribulose-phosphate 3-epimerase;Ribulose-phosphate 3-epimerase-like protein 1	54	Muscarinic acetylcholine receptor 2 and 4 signaling pathway (P00043)	1	0.004	0.01
Synj2bp;SYNJ2BP	Synaptojanin-2-binding protein	55	Dopamine receptor mediated signaling pathway (P05912)	3	0.011	0.029
SORD	Sorbitol dehydrogenase	56	Salvage pyrimidine ribonucleotides (P02775)	1	0.004	0.01
LMAN2;Lman2	Vesicular integral-membrane protein VIP36	57	Muscarinic acetylcholine receptor 1 and 3 signaling pathway (P00042)	1	0.004	0.01
KCTD12;Kctd12	BTB/POZ domain-containing protein KCTD12	58	Cortocotropin releasing factor receptor signaling pathway (P04380)	1	0.004	0.01
SAAL1	Protein SAAL1	59	Metabotropic glutamate receptor group II pathway (P00040)	1	0.004	0.01
Hmga1;HMGA1	High mobility group protein HMG-I/HMG-Y	60	CCKR signaling map (P06959)	4	0.015	0.039
ATP1B3	Sodium/potassium-transporting ATPase subunit beta-3	61	De novo pyrimidine ribonucleotides biosythesis (P02740)	2	0.007	0.019
UQCRB	Cytochrome b-c1 complex subunit 7	62	Gonadotropin-releasing hormone receptor pathway (P06664)	2	0.007	0.019
SMS	Spermine synthase		Sum	103	0.39	1.007
BAG6	Large proline-rich protein BAG6
HSBP1	Heat shock factor-binding protein 1
C19orf25	UPF0449 protein C19orf25
GPS1	COP9 signalosome complex subunit 1
NUFIP2;Nufip2	Nuclear fragile X mental retardation-interacting protein 2
KCTD15;Kctd15	BTB/POZ domain-containing protein KCTD15
BAG4	BAG family molecular chaperone regulator 4
CTTN	Src substrate cortactin
Sh3glb2;SH3GLB2	Endophilin-B2
ATXN10	Ataxin-10
TP53BP1	Tumor suppressor p53-binding protein 1
DDX39A;Ddx39a	ATP-dependent RNA helicase DDX39A
EXOSC7	Exosome complex component RRP42
PGM1	Phosphoglucomutase-1
Psmd2;PSMD2	26S proteasome non-ATPase regulatory subunit 2
RCN2	Reticulocalbin-2
Col6a2;COL6A2	Collagen alpha-2(VI) chain
Anp32e;ANP32E	Acidic leucine-rich nuclear phosphoprotein 32 family member E
HSPB1	Heat shock protein beta-1
LAMTOR3	Ragulator complex protein LAMTOR3
Copb2;COPB2	Coatomer subunit beta
Ssr1;SSR1	Translocon-associated protein subunit alpha
AKAP12	A-kinase anchor protein 12
GART	Trifunctional purine biosynthetic protein adenosine-3;Phosphoribosylamine--glycine ligase;Phosphoribosylformylglycinamidine cyclo-ligase;Phosphoribosylglycinamide formyltransferase
LAMP2	Lysosome-associated membrane glycoprotein 2
THY1	Thy-1 membrane glycoprotein
MPST	3-mercaptopyruvate sulfurtransferase
Arcn1;ARCN1	Coatomer subunit delta
CALR	Calreticulin
NCOA5	Nuclear receptor coactivator 5
NIF3L1	NIF3-like protein 1
PMF1	Polyamine-modulated factor 1
APOA1BP	NAD(P)H-hydrate epimerase
KLC2	Kinesin light chain 2
AAGAB;Aagab	Alpha- and gamma-adaptin-binding protein p34
GCSH	Glycine cleavage system H protein, mitochondrial
TPD52	Tumor protein D52
Pafah1b2;PAFAH1B2	Platelet-activating factor acetylhydrolase IB subunit beta
PSMD13	26S proteasome non-ATPase regulatory subunit 13
COMT	Catechol O-methyltransferase
PDCD6;Pdcd6	Programmed cell death protein 6
LOH12CR1	Loss of heterozygosity 12 chromosomal region 1 protein
DFFA	DNA fragmentation factor subunit alpha
SAR1A;Sar1a	GTP-binding protein SAR1a
EIF3J;Eif3j1;Eif3j2	Eukaryotic translation initiation factor 3 subunit J;Eukaryotic translation initiation factor 3 subunit J-A;Eukaryotic translation initiation factor 3 subunit J-B
RFC2;Rfc2	Replication factor C subunit 2
GABPA;Gabpa	GA-binding protein alpha chain
GCA	Grancalcin
SHD	SH2 domain-containing adapter protein D
CDK5RAP3	CDK5 regulatory subunit-associated protein 3
Ehd1;EHD1	EH domain-containing protein 1
TSG101;Tsg101	Tumor susceptibility gene 101 protein
XPO1;Xpo1	Exportin-1
MCM6;Mcm6	DNA replication licensing factor MCM6
SCRN2	Secernin-2
Cops2;COPS2	COP9 signalosome complex subunit 2
GSTP1	Glutathione S-transferase P
TPRKB;Tprkb	EKC/KEOPS complex subunit TPRKB;EKC/KEOPS complex subunit Tprkb
STOML2;Stoml2	Stomatin-like protein 2, mitochondrial
SORT1;Sort1	Sortilin
AAMP	Angio-associated migratory cell protein
Fus;FUS	RNA-binding protein FUS
CIRBP;Cirbp	Cold-inducible RNA-binding protein
Arl2;ARL2	ADP-ribosylation factor-like protein 2
RPLP2	60S acidic ribosomal protein P2
Ppp4c;PPP4C	Serine/threonine-protein phosphatase 4 catalytic subunit
Pdlim7;PDLIM7	PDZ and LIM domain protein 7
FAM213A	Redox-regulatory protein FAM213A
CAND1;Cand1	Cullin-associated NEDD8-dissociated protein 1
DBH	Dopamine beta-hydroxylase;Soluble dopamine beta-hydroxylase
SNAP29	Synaptosomal-associated protein 29
DYNC1H1;Dync1h1	Cytoplasmic dynein 1 heavy chain 1
Rab3d;RAB3D;Rab3a;RAB3A	Ras-related protein Rab-3D;Ras-related protein Rab-3A
LARS	Leucine--tRNA ligase, cytoplasmic
NUP214	Nuclear pore complex protein Nup214
FIS1;Fis1	Mitochondrial fission 1 protein
SLC25A6	ADP/ATP translocase 3;ADP/ATP translocase 3, N-terminally processed
BIN1;Bin1	Myc box-dependent-interacting protein 1
ANXA5	Annexin A5
C1QBP	Complement component 1 Q subcomponent-binding protein, mitochondrial
Vps25;VPS25	Vacuolar protein-sorting-associated protein 25
EIF3L;Eif3l	Eukaryotic translation initiation factor 3 subunit L
SNAPIN;Snapin	SNARE-associated protein Snapin
Gabarapl2;GABARAPL2	Gamma-aminobutyric acid receptor-associated protein-like 2
CHCHD2;CHCHD2P9	Coiled-coil-helix-coiled-coil-helix domain-containing protein 2;Putative coiled-coil-helix-coiled-coil-helix domain-containing protein CHCHD2P9, mitochondrial
Iqgap1;IQGAP1	Ras GTPase-activating-like protein IQGAP1
SKP1;Skp1	S-phase kinase-associated protein 1
Csnk2b;CSNK2B	Casein kinase II subunit beta
AK2	Adenylate kinase 2, mitochondrial;Adenylate kinase 2, mitochondrial, N-terminally processed
TOMM22	Mitochondrial import receptor subunit TOM22 homolog
CD81	CD81 antigen
ANP32B	Acidic leucine-rich nuclear phosphoprotein 32 family member B
COPS5;Cops5	COP9 signalosome complex subunit 5
RRM2	Ribonucleoside-diphosphate reductase subunit M2
Ube2k;UBE2K	Ubiquitin-conjugating enzyme E2 K
EEF2	Elongation factor 2
WDR61	WD repeat-containing protein 61;WD repeat-containing protein 61, N-terminally processed
CETN2	Centrin-2
EIF6;Eif6	Eukaryotic translation initiation factor 6
GLRX3;Glrx3	Glutaredoxin-3
Calm1	Calmodulin
TARS	Threonine--tRNA ligase, cytoplasmic
ENO2;Eno2	Gamma-enolase
SCRN1	Secernin-1
AARS;Aars	Alanine--tRNA ligase, cytoplasmic
C5orf22	UPF0489 protein C5orf22
SDHB	Succinate dehydrogenase [ubiquinone] iron-sulfur subunit, mitochondrial
ZCCHC8;Zcchc8	Zinc finger CCHC domain-containing protein 8
LNP;Lnp	Protein lunapark
BOLA1	BolA-like protein 1
SLC7A1;Slc7a1;SLC7A2	High affinity cationic amino acid transporter 1;Cationic amino acid transporter 2
IDI1;Idi1	Isopentenyl-diphosphate Delta-isomerase 1
Mzt1;MZT1	Mitotic-spindle organizing protein 1
Set;SET	Protein SET
Lsm8;LSM8	U6 snRNA-associated Sm-like protein LSm8
COPG1;Copg1	Coatomer subunit gamma-1
LGALS1	Galectin-1
Cetn3;CETN3	Centrin-3
IPO5;Ipo5	Importin-5
SEZ6L2;Sez6l2	Seizure 6-like protein 2
LEPRE1;Lepre1	Prolyl 3-hydroxylase 1
TOX4	TOX high mobility group box family member 4
SF3B6;Sf3b6	Splicing factor 3B subunit 6
ATP5J	ATP synthase-coupling factor 6, mitochondrial
NAE1	NEDD8-activating enzyme E1 regulatory subunit
Oxsr1;OXSR1	Serine/threonine-protein kinase OSR1
EEF1B2	Elongation factor 1-beta
XPO5	Exportin-5
PFKP	ATP-dependent 6-phosphofructokinase, platelet type
Purb;PURB	Transcriptional activator protein Pur-beta
AASDHPPT	L-aminoadipate-semialdehyde dehydrogenase-phosphopantetheinyl transferase
CHP1;Chp1	Calcineurin B homologous protein 1
AHSA1	Activator of 90 kDa heat shock protein ATPase homolog 1
PSMC3;Psmc3	26S protease regulatory subunit 6A
PPP2R1B;Ppp2r1b	Serine/threonine-protein phosphatase 2A 65 kDa regulatory subunit A beta isoform
MRPL41;Mrpl41	39S ribosomal protein L41, mitochondrial
MYL12A;Myl12b;MYL12B	Myosin regulatory light chain 12A;Myosin regulatory light chain 12B
RAB1B;RAB1C	Ras-related protein Rab-1B;Putative Ras-related protein Rab-1C
TPI1	Triosephosphate isomerase
NASP	Nuclear autoantigenic sperm protein
OXCT1	Succinyl-CoA:3-ketoacid coenzyme A transferase 1, mitochondrial
PPM1G	Protein phosphatase 1G
CLU	Clusterin;Clusterin beta chain;Clusterin alpha chain
CIAPIN1	Anamorsin
MCM4	DNA replication licensing factor MCM4

## Sheet: Downregulated Liver
Down-regulated Liver (41)				Molecular functions	Total no. Of function hits
Gene names	Protein names		1	binding (GO:0005488)	17	0.425	0.68
LGALS7	Galectin-7		2	structural molecule activity (GO:0005198)	3	0.075	0.12
NCBP2;Ncbp2	Nuclear cap-binding protein subunit 2		3	catalytic activity (GO:0003824)	5	0.125	0.2
S100A9	Protein S100-A9			Sum	25	0.625	1
GFAP;Gfap	Glial fibrillary acidic protein
Ptma;PTMA	Prothymosin alpha;Prothymosin alpha, N-terminally processed;Thymosin alpha;Prothymosin alpha;Prothymosin alpha, N-terminally processed;Thymosin alpha-1			Biological process	Total no. Of function hits
SS18;Ss18	Protein SSXT		1	response to stimulus (GO:0050896)	2	0.05	0.039
SF3B5;Sf3b5	Splicing factor 3B subunit 5		2	developmental process (GO:0032502)	2	0.05	0.039
Actc1;ACTC1;Actg2;ACTG2;Acta2;ACTA2	Actin, alpha cardiac muscle 1;Actin, gamma-enteric smooth muscle;Actin, aortic smooth muscle		3	cellular process (GO:0009987)	21	0.525	0.412
HBB	Hemoglobin subunit beta;LVV-hemorphin-7;Spinorphin		4	multicellular organismal process (GO:0032501)	1	0.025	0.02
S100A8	Protein S100-A8;Protein S100-A8, N-terminally processed		5	metabolic process (GO:0008152)	15	0.375	0.294
CALML5	Calmodulin-like protein 5		6	biological regulation (GO:0065007)	3	0.075	0.059
PRPH;Prph	Peripherin		7	cellular component organization or biogenesis (GO:0071840)	5	0.125	0.098
THOP1	Thimet oligopeptidase		8	localization (GO:0051179)	2	0.05	0.039
Mbp;MBP	Myelin basic protein			Sum	51	1.275	1
Ptms;PTMS	Parathymosin
S100A7	Protein S100-A7			Cellular component	Total no. Of function hits
Nefm;NEFM	Neurofilament medium polypeptide		1	cell junction (GO:0030054)	1	0.025	0.03
HIST1H1D	Histone H1.3		2	membrane (GO:0016020)	3	0.075	0.091
Jup;JUP	Junction plakoglobin		3	macromolecular complex (GO:0032991)	7	0.175	0.212
LYZ;Lyz1	Lysozyme C;Lysozyme C-1		4	cell part (GO:0044464)	14	0.35	0.424
DSP	Desmoplakin		5	organelle (GO:0043226)	8	0.2	0.242
DCTN3	Dynactin subunit 3			Sum	33	0.825	0.999
FAM136A	Protein FAM136A
ARG1	Arginase-1			Protein class	Total no. Of function hits
CASP14	Caspase-14;Caspase-14 subunit p17, mature form;Caspase-14 subunit p10, mature form;Caspase-14 subunit p20, intermediate form;Caspase-14 subunit p8, intermediate form		1	hydrolase (PC00121)	4	0.1	0.154
PPIF;Ppif	Peptidyl-prolyl cis-trans isomerase F, mitochondrial		2	cell adhesion molecule (PC00069)	2	0.05	0.077
Nefl;NEFL;NEFH	Neurofilament light polypeptide;Neurofilament heavy polypeptide		3	cell junction protein (PC00070)	1	0.025	0.038
Cap1;CAP1	Adenylyl cyclase-associated protein 1		4	enzyme modulator (PC00095)	1	0.025	0.038
ADCK3	Atypical kinase ADCK3, mitochondrial		5	transferase (PC00220)	1	0.025	0.038
MAT2B	Methionine adenosyltransferase 2 subunit beta		6	nucleic acid binding (PC00171)	6	0.15	0.231
STMN1;Stmn1	Stathmin		7	calcium-binding protein (PC00060)	4	0.1	0.154
FOXK1;Foxk1	Forkhead box protein K1		8	cytoskeletal protein (PC00085)	3	0.075	0.115
IGHG1	Ig gamma-1 chain C region		9	signaling molecule (PC00207)	4	0.1	0.154
MRPS28	28S ribosomal protein S28, mitochondrial			Sum	26	0.65	0.999
EXOSC3	Exosome complex component RRP40
INA;Ina	Alpha-internexin			Pathway	Total no. Of function hits
HIST1H2BM;HIST1H2BN;HIST1H2BH;Hist1h2bc;Hist2h2bb;Hist1h2bh;HIST2H2BF;HIST2H2BE;HIST1H2BC;HIST1H2BD;H2BFS;HIST1H2BB;HIST1H2BO;Hist1h2bm;HIST1H2BJ;HIST1H2BK;HIST1H2BL;Hist1h2bp;Hist1h2bk;Hist1h2bb;Hist1h2bf;HIST1H2BA;Hist1h2ba;Hist3h2ba;HIST3H2BB;Hist3h2bb;Hist2h2be	Histone H2B type 1-M;Histone H2B type 1-N;Histone H2B type 1-H;Histone H2B type 1-C/E/G;Histone H2B type 2-B;Histone H2B type 2-F;Histone H2B type 2-E;Histone H2B type 1-C/E/F/G/I;Histone H2B type 1-D;Histone H2B type F-S;Histone H2B type 1-B;Histone H2B type 1-O;Histone H2B type 1-J;Histone H2B type 1-K;Histone H2B type 1-L;Histone H2B type 1-P;Histone H2B type 1-F/J/L;Histone H2B type 1-A;Histo…		1	Cadherin signaling pathway (P00012)	1	0.025	0.091
EIF4A2;Eif4a2	Eukaryotic initiation factor 4A-II;Eukaryotic initiation factor 4A-II, N-terminally processed		2	Integrin signalling pathway (P00034)	1	0.025	0.091
TGM3	Protein-glutamine gamma-glutamyltransferase E;Protein-glutamine gamma-glutamyltransferase E 50 kDa catalytic chain;Protein-glutamine gamma-glutamyltransferase E 27 kDa non-catalytic chain		3	Alzheimer disease-presenilin pathway (P00004)	2	0.05	0.182
DSG1	Desmoglein-1		4	Huntington disease (P00029)	1	0.025	0.091
UBA52;Uba52;Rps27a;RPS27A;UBB;Ubb;UBC;Ubc	Ubiquitin-60S ribosomal protein L40;Ubiquitin;60S ribosomal protein L40;Ubiquitin-40S ribosomal protein S27a;Ubiquitin;40S ribosomal protein S27a;Polyubiquitin-B;Ubiquitin;Polyubiquitin-C;Ubiquitin;Polyubiquitin-C;Ubiquitin;Ubiquitin-related 1;Ubiquitin-related 2		5	Inflammation mediated by chemokine and cytokine signaling pathway (P00031)	1	0.025	0.091
			6	Wnt signaling pathway (P00057)	1	0.025	0.091
			7	O-antigen biosynthesis (P02757)	1	0.025	0.091
			8	Cytoskeletal regulation by Rho GTPase (P00016)	2	0.05	0.182
			9	Nicotinic acetylcholine receptor signaling pathway (P00044)	1	0.025	0.091
					11	0.275	1.001
