# Supplementary material for: Differential Proteome Analysis of Human Neuroblastoma Xenograft Primary Tumors and Matched Spontaneous Distant Metastases
Source: Sci Rep. 2018 Sep 18;8:13986. doi: 10.1038/s41598-018-32236-1 (PMC6143537; doi:10.1038/s41598-018-32236-1)
Supplement: Supplementary file 4 — Supplementary Table S4 [file 41598_2018_32236_MOESM4_ESM.xlsx]

## Sheet: Up-regulated Ovary
Up-regulated Ovary (32)
	Gene names	Protein names	Majority protein IDs			Molecular functions	Total no. Of function hits
1	ACTL8	Actin-like protein 8	Q9H568		1	translation regulator activity (GO:0045182)	3	0.094	0.13
2	Lypla2;LYPLA2	Acyl-protein thioesterase 2	Q9WTL7		2	binding (GO:0005488)	8	0.25	0.348
3	EIF4B;Eif4b	Eukaryotic translation initiation factor 4B	P23588		3	structural molecule activity (GO:0005198)	1	0.031	0.043
4	FABP6	Gastrotropin	P51161		4	signal transducer activity (GO:0004871)	1	0.031	0.043
5	Sf3b4;SF3B4	Splicing factor 3B subunit 4	Q8QZY9		5	catalytic activity (GO:0003824)	10	0.313	0.435
6	SAP18;Sap18	Histone deacetylase complex subunit SAP18	O00422			Sum	23	0.719	0.999
7	DPY30;Dpy30	Protein dpy-30 homolog	Q9C005
8	HSP90AB2P	Putative heat shock protein HSP 90-beta 2	Q58FF8			Biological process	Total no. of process hits
9	TMED7	Transmembrane emp24 domain-containing protein 7	Q9Y3B3		1	response to stimulus (GO:0050896)	4	0.125	0.077
10	ARF5;Arf5	ADP-ribosylation factor 5	P84085		2	developmental process (GO:0032502)	1	0.031	0.019
11	CNTFR;Cntfr	Ciliary neurotrophic factor receptor subunit alpha	P26992		3	cellular process (GO:0009987)	14	0.438	0.269
12	Ctps1;CTPS1	CTP synthase 1	P70698		4	multicellular organismal process (GO:0032501)	1	0.031	0.019
13	C19orf25	UPF0449 protein C19orf25	Q9UFG5		5	metabolic process (GO:0008152)	18	0.563	0.346
14	MLLT11	Protein AF1q	Q13015		6	biological regulation (GO:0065007)	5	0.156	0.096
15	DCK;Dck	Deoxycytidine kinase	P27707		7	cellular component organization or biogenesis (GO:0071840)	4	0.125	0.077
16	PSME2	Proteasome activator complex subunit 2	Q9UL46		8	localization (GO:0051179)	5	0.156	0.096
17	CHMP5;Chmp5	Charged multivesicular body protein 5	Q9NZZ3			Sum	52	1.625	0.999
18	NCSTN	Nicastrin	Q92542
19	CALU	Calumenin	O43852			Cellular component	Total no. Of component hits
20	POLE4	DNA polymerase epsilon subunit 4	Q9NR33		1	membrane (GO:0016020)	3	0.094	0.088
21	GSTT2B;GSTT2	Glutathione S-transferase theta-2B;Glutathione S-transferase theta-2	P0CG30		2	macromolecular complex (GO:0032991)	5	0.156	0.147
22	GLUD1	Glutamate dehydrogenase 1, mitochondrial	P00367		3	cell part (GO:0044464)	15	0.469	0.441
23	EMD	Emerin	P50402		4	organelle (GO:0043226)	11	0.344	0.324
24	PSMD8	26S proteasome non-ATPase regulatory subunit 8	P48556			Sum	34	1.063	1
25	YOD1;Yod1	Ubiquitin thioesterase OTU1	Q5VVQ6
26	PDXK	Pyridoxal kinase	O00764			Protein class	Total no. Of protein class hits
27	RBFOX2;Rbfox2;Rbfox1;RBFOX1	RNA binding protein fox-1 homolog 2;RNA binding protein fox-1 homolog 1	O43251		1	membrane traffic protein (PC00150)	1	0.031	0.038
28	GSTM2	Glutathione S-transferase Mu 2	P28161		2	chaperone (PC00072)	1	0.031	0.038
29	EIF3G;Eif3g	Eukaryotic translation initiation factor 3 subunit G	O75821		3	hydrolase (PC00121)	2	0.063	0.077
30	Purb;PURB	Transcriptional activator protein Pur-beta	O35295		4	oxidoreductase (PC00176)	1	0.031	0.038
31	Eif5a;EIF5A	Eukaryotic translation initiation factor 5A-1	P63242		5	enzyme modulator (PC00095)	1	0.031	0.038
32	HDGF;Hdgf	Hepatoma-derived growth factor	P51858		6	transfer/carrier protein (PC00219)	2	0.063	0.077
					7	transferase (PC00220)	2	0.063	0.077
					8	transcription factor (PC00218)	3	0.094	0.115
					9	nucleic acid binding (PC00171)	7	0.219	0.269
					10	ligase (PC00142)	1	0.031	0.038
					11	defense/immunity protein (PC00090)	1	0.031	0.038
					12	calcium-binding protein (PC00060)	1	0.031	0.038
					13	cytoskeletal protein (PC00085)	1	0.031	0.038
					14	signaling molecule (PC00207)	2	0.063	0.077
						Sum	26	0.813	0.996
						Pathway	Total no. Of pathway hits
					1	Cell cycle (P00013)	1	0.031	0.091
					2	Pyridoxal phosphate salvage pathway (P02770)	1	0.031	0.091
					3	De novo pyrimidine ribonucleotides biosythesis (P02740)	1	0.031	0.091
					4	Alzheimer disease-presenilin pathway (P00004)	1	0.031	0.091
					5	Alzheimer disease-amyloid secretase pathway (P00003)	1	0.031	0.091
					6	Vitamin B6 metabolism (P02787)	1	0.031	0.091
					7	Ubiquitin proteasome pathway (P00060)	1	0.031	0.091
					8	Huntington disease (P00029)	1	0.031	0.091
					9	Hedgehog signaling pathway (P00025)	1	0.031	0.091
					10	Notch signaling pathway (P00045)	1	0.031	0.091
					11	Glutamine glutamate conversion (P02745)	1	0.031	0.091
						Sum	11	0.341	1.001

## Sheet: Down-regulated Ovary
Down-regulated Ovary (23)					Molecular functions	Total no. Of function hits
Gene names	Protein names	Majority protein IDs		1	binding (GO:0005488)	9	0.391	0.5
Aldob;ALDOB	Fructose-bisphosphate aldolase B	Q91Y97		2	structural molecule activity (GO:0005198)	3	0.13	0.167
PRPH;Prph	Peripherin	P41219		3	catalytic activity (GO:0003824)	5	0.217	0.278
NDUFB1	NADH dehydrogenase [ubiquinone] 1 beta subcomplex subunit 1	O75438		4	transporter activity (GO:0005215)	1	0.043	0.056
LGALS7	Galectin-7	P47929			Sum	18	0.781	1.001
Nefm;NEFM	Neurofilament medium polypeptide	P08553
NAPB;Napb	Beta-soluble NSF attachment protein	Q9H115			Biological process	Total no. of process hits
S100A8	Protein S100-A8;Protein S100-A8, N-terminally processed	P05109		1	cellular component organization or biogenesis (GO:0071840)	3	0.13	0.091
SS18;Ss18	Protein SSXT	Q15532		2	cellular process (GO:0009987)	12	0.522	0.364
Fbln5;FBLN5	Fibulin-5	Q9WVH9		3	localization (GO:0051179)	3	0.13	0.091
INA	Alpha-internexin	Q16352		4	biological regulation (GO:0065007)	3	0.13	0.091
ATP1A1;Atp1a3;ATP1A3	Sodium/potassium-transporting ATPase subunit alpha-1;Sodium/potassium-transporting ATPase subunit alpha-3	P05023		5	developmental process (GO:0032502)	2	0.087	0.061
Slc25a5;SLC25A5	ADP/ATP translocase 2;ADP/ATP translocase 2, N-terminally processed	P51881		6	multicellular organismal process (GO:0032501)	1	0.043	0.03
FLNB	Filamin-B	O75369		7	biological adhesion (GO:0022610)	1	0.043	0.03
Col4a2;COL4A2	Collagen alpha-2(IV) chain;Canstatin	P08122		8	metabolic process (GO:0008152)	7	0.304	0.212
NNT;Nnt	NAD(P) transhydrogenase, mitochondrial	Q13423		9	immune system process (GO:0002376)	1	0.043	0.03
CYCS	Cytochrome c	P99999			Sum	33	1.432	1
Hist1h4a;HIST1H4A	Histone H4	P62806
DSP	Desmoplakin	P15924			Cellular component	Total no. Of component hits
PRTFDC1	Phosphoribosyltransferase domain-containing protein 1	Q9NRG1		1	synapse (GO:0045202)	1	0.043	0.048
CISD2;Cisd2	CDGSH iron-sulfur domain-containing protein 2	Q8N5K1		2	membrane (GO:0016020)	2	0.087	0.095
UBLCP1;Ublcp1	Ubiquitin-like domain-containing CTD phosphatase 1	Q8WVY7		3	macromolecular complex (GO:0032991)	3	0.13	0.143
HSD17B4	Peroxisomal multifunctional enzyme type 2;(3R)-hydroxyacyl-CoA dehydrogenase;Enoyl-CoA hydratase 2	P51659		4	extracellular matrix (GO:0031012)	2	0.087	0.095
Sept7;SEPT7	Septin-7	O55131		5	cell part (GO:0044464)	7	0.304	0.333
				6	organelle (GO:0043226)	5	0.217	0.238
				7	extracellular region (GO:0005576)	1	0.043	0.048
					Sum	21	0.911	1
					Protein class	Total no. Of protein class hits
				1	transporter (PC00227)	1	0.043	0.053
				2	membrane traffic protein (PC00150)	1	0.043	0.053
				3	hydrolase (PC00121)	1	0.043	0.053
				4	oxidoreductase (PC00176)	1	0.043	0.053
				5	cell adhesion molecule (PC00069)	2	0.087	0.105
				6	enzyme modulator (PC00095)	1	0.043	0.053
				7	transferase (PC00220)	1	0.043	0.053
				8	nucleic acid binding (PC00171)	2	0.087	0.105
				9	calcium-binding protein (PC00060)	2	0.087	0.105
				10	isomerase (PC00135)	1	0.043	0.053
				11	cytoskeletal protein (PC00085)	2	0.087	0.105
				12	signaling molecule (PC00207)	3	0.13	0.158
				13	extracellular matrix protein (PC00102)	1	0.043	0.053
					Sum	19	0.822	1.002
					Pathway	Total no. Of pathway hits
				1	Integrin signalling pathway (P00034)	2	0.087	0.25
				2	ATP synthesis (P02721)	1	0.043	0.125
				3	Fructose galactose metabolism (P02744)	1	0.043	0.125
				4	Apoptosis signaling pathway (P00006)	1	0.043	0.125
				5	Xanthine and guanine salvage pathway (P02788)	1	0.043	0.125
				6	Glycolysis (P00024)	1	0.043	0.125
				7	Adenine and hypoxanthine salvage pathway (P02723)	1	0.043	0.125
					Sum	8	0.345	1
