# Supplementary material for: Differential Proteome Analysis of Human Neuroblastoma Xenograft Primary Tumors and Matched Spontaneous Distant Metastases
Source: Sci Rep. 2018 Sep 18;8:13986. doi: 10.1038/s41598-018-32236-1 (PMC6143537; doi:10.1038/s41598-018-32236-1)
Supplement: Supplementary file 5 — Supplementary Table S5 [file 41598_2018_32236_MOESM5_ESM.xlsx]

## Sheet: Up-regulated
Up-regulated									Molecular functions	Total no. Of function hits
Liver			Ovary			Overlap		1	translation regulator activity (GO:0045182)	3	0.143	0.231
Gene name	Protein ID		Gene name	Protein ID		Gene name	Protein ID	2	binding (GO:0005488)	4	0.19	0.308
NME2	P22392		ACTL8	Q9H568		EIF4B	Q9WTL7	3	signal transducer activity (GO:0004871)	1	0.048	0.077
EIF4B;Eif4b	P23588		Lypla2;LYPLA2	Q9WTL7		Lypla2	P23588	4	catalytic activity (GO:0003824)	5	0.238	0.385
Lypla2;LYPLA2	Q9WTL7		EIF4B;Eif4b	P23588		PSME2	P51161	Sum		13	0.619	1.001
CLIC4;Clic4	Q9Y696		FABP6	P51161		DPY30	Q8QZY9
PSME2	Q9UL46		Sf3b4;SF3B4	Q8QZY9		FABP6	O00422		Biological process	Total no. Of function hits
LAMP1	P11279		SAP18;Sap18	O00422		EIF3G	Q9C005	1	response to stimulus (GO:0050896)	3	0.143	0.103
Lcp1;LCP1	Q61233		DPY30;Dpy30	Q9C005		GSTT2B	Q58FF8	2	cellular process (GO:0009987)	7	0.333	0.241
COX6B1	P14854		HSP90AB2P	Q58FF8		TMED7	Q9Y3B3	3	metabolic process (GO:0008152)	11	0.524	0.379
DPY30;Dpy30	Q9C005		TMED7	Q9Y3B3		SAP18	P26992	4	biological regulation (GO:0065007)	3	0.143	0.103												Molecular functions	Total no. Of function hits
SCG3;Scg3	Q8WXD2		ARF5;Arf5	P84085		PSMD8	P70698	5	cellular component organization or biogenesis (GO:0071840)	3	0.143	0.103												Biological process	Total no. of process hits
ERO1L	Q96HE7		CNTFR;Cntfr	P26992		Ctps1	Q9UFG5	6	localization (GO:0051179)	2	0.095	0.069												Cellular component	Total no. Of component hits
TMED5	Q9Y3A6		Ctps1;CTPS1	P70698		HSP90AB2P	Q9UL46	Sum		29	1.381	0.998												Protein class	Total no. Of protein class hits
CDK2AP1;Cdk2ap1	O14519		C19orf25	Q9UFG5		CALU	Q9NZZ3																	Pathway	Total no. Of pathway hits
FABP6	P51161		MLLT11	Q13015		NCSTN	Q92542		Cellular component	Total no. Of function hits
UBXN1;Ubxn1	Q04323		DCK;Dck	P27707		Eif5a	O43852	1	membrane (GO:0016020)	1	0.048	0.053
AKR1B1	P15121		PSME2	Q9UL46		GSTM2	P0CG30	2	macromolecular complex (GO:0032991)	4	0.19	0.211
S100A13	Q99584		CHMP5;Chmp5	Q9NZZ3		Sf3b4	P48556	3	cell part (GO:0044464)	8	0.381	0.421
GSTM3	P21266		NCSTN	Q92542		CHMP5	P28161	4	organelle (GO:0043226)	6	0.286	0.316
EEF1A2;Eef1a2	Q05639		CALU	O43852		CNTFR	O75821	Sum		19	0.905	1.001
HDDC2	Q7Z4H3		POLE4	Q9NR33		C19orf25	O35295
NBEAL2;Nbeal2	Q6ZNJ1		GSTT2B;GSTT2	P0CG30		Purb	P63242		Protein class	Total no. Of function hits
Ptges3;PTGES3	Q9R0Q7		GLUD1	P00367				1	membrane traffic protein (PC00150)	1	0.048	0.063
NUPL1	Q9BVL2		EMD	P50402				2	chaperone (PC00072)	1	0.048	0.063
EIF3G;Eif3g	O75821		PSMD8	P48556				3	hydrolase (PC00121)	1	0.048	0.063
PTGES2	Q9H7Z7		YOD1;Yod1	Q5VVQ6				4	enzyme modulator (PC00095)	1	0.048	0.063
CNTN1;Cntn1	Q12860		PDXK	O00764				5	transfer/carrier protein (PC00219)	2	0.095	0.125
GSTT2B;GSTT2	P0CG30		RBFOX2;Rbfox2;Rbfox1;RBFOX1	O43251				6	transcription factor (PC00218)	1	0.048	0.063
Sep15;SEP15	Q9ERR7		GSTM2	P28161				7	ligase (PC00142)	1	0.048	0.063
GID8;Gid8	Q9NWU2		EIF3G;Eif3g	O75821				8	nucleic acid binding (PC00171)	5	0.238	0.313
TMED7	Q9Y3B3		Purb;PURB	O35295				9	defense/immunity protein (PC00090)	1	0.048	0.063
BANF1	O75531		Eif5a;EIF5A	P63242				10	calcium-binding protein (PC00060)	1	0.048	0.063
SNX3;Snx3	O60493		HDGF;Hdgf	P51858				11	signaling molecule (PC00207)	1	0.048	0.063
Tubg1;TUBG1;Tubg2;TUBG2	P83887							Sum		16	0.765	1.005
TXN2;Txn2	Q99757
TOMM40	O96008								Pathway	Total no. Of function hits
TUBB8	Q3ZCM7							1	Notch signaling pathway (P00045)	1	0.048	0.143
SAP18;Sap18	O00422							2	De novo pyrimidine ribonucleotides biosythesis (P02740)	1	0.048	0.143
PSMD8	P48556							3	Alzheimer disease-presenilin pathway (P00004)	1	0.048	0.143
Ctps1;CTPS1	P70698							4	Alzheimer disease-amyloid secretase pathway (P00003)	1	0.048	0.143
HSP90AB2P	Q58FF8							5	Hedgehog signaling pathway (P00025)	1	0.048	0.143
CXADR	P78310							6	Cell cycle (P00013)	1	0.048	0.143
FAHD1	Q6P587							7	Ubiquitin proteasome pathway (P00060)	1	0.048	0.143
CALU	O43852							Sum		7	0.336	1.001
RPLP1	P05386
NDUFA5	Q16718
RQCD1;Rqcd1	Q92600
Sfpq;SFPQ	Q8VIJ6
C1orf123	Q9NWV4
Rps24;RPS24	P62849
BSG	P35613
UBE2C;Ube2c	O00762
Vbp1;VBP1	P61759
CHGA	P10645
HMOX2	P30519
SLC35A4	L0R6Q1
BCCIP	Q9P287
Fkbp10;FKBP10	Q61576
TFG	Q92734
NDUFAF4	Q9P032
MRPS22	P82650
CD2BP2	O95400
NCSTN	Q92542
Dcun1d1;DCUN1D1	Q9QZ73
PSPH	P78330
Ube2l3;UBE2L3	P68037
DLAT	P10515
Dazap1;DAZAP1	Q9JII5
Eif5a;EIF5A	P63242
Sf3b3;SF3B3	Q921M3
Pgp;PGP	Q8CHP8
Polr2d;POLR2D	Q9D7M8
TBCB	Q99426
POLR2J;Polr2j;POLR2J3;POLR2J2	P52435
VPS28;Vps28	Q9UK41
COMMD4	Q9H0A8
HYOU1	Q9Y4L1
HSPA14	Q0VDF9
RCN1;Rcn1	Q15293
CBFB;Cbfb	Q13951
Pcbp2;PCBP2	Q61990
MARCKS	P29966
CADM1;Cadm1	Q9BY67
Npm1;NPM1	Q61937
ARFGAP1	Q8N6T3
CECR5	Q9BXW7
CDC42;Cdc42	P60953
SAE1	Q9UBE0
ATP5H	O75947
POLR2C;Polr2c	P19387
RGS10;Rgs10	O43665
ADI1	Q9BV57
Rps17;RPS17	P63276
STX12	Q86Y82
ASF1A;Asf1a	Q9Y294
Copb1;COPB1	Q9JIF7
MYCBP;Mycbp	Q99417
GSTM2	P28161
NUDT16	Q96DE0
Ndufab1;NDUFAB1	Q9CR21
DOHH	Q9BU89
SCARB2	Q14108
UBA5	Q9GZZ9
NDUFS8	O00217
Bzw1;BZW1	Q9CQC6
Sf3b4;SF3B4	Q8QZY9
CHMP5;Chmp5	Q9NZZ3
SRI;Sri	P30626
SSBP1	Q04837
Scoc;SCOC	Q78YZ6
CNTFR;Cntfr	P26992
ASNA1;Asna1	O43681
LGALS3BP	Q08380
Adh5;ADH5	P28474
KDELC2	Q7Z4H8
ATP6V1F;Atp6v1f	Q16864
URM1	Q9BTM9
RPE;RPEL1	Q96AT9
Synj2bp;SYNJ2BP	Q9D6K5
SORD	Q00796
LMAN2;Lman2	Q12907
KCTD12;Kctd12	Q96CX2
SAAL1	Q96ER3
Hmga1;HMGA1	P17095
ATP1B3	P54709
UQCRB	P14927
SMS	P52788
BAG6	P46379
HSBP1	O75506
C19orf25	Q9UFG5
GPS1	Q13098
NUFIP2;Nufip2	Q7Z417
KCTD15;Kctd15	Q96SI1
BAG4	O95429
CTTN	Q14247
Sh3glb2;SH3GLB2	Q8R3V5
ATXN10	Q9UBB4
TP53BP1	Q12888
DDX39A;Ddx39a	O00148
EXOSC7	Q15024
PGM1	P36871
Psmd2;PSMD2	Q8VDM4
RCN2	Q14257
Col6a2;COL6A2	Q02788
Anp32e;ANP32E	P97822
HSPB1	P04792
LAMTOR3	Q9UHA4
Copb2;COPB2	O55029
Ssr1;SSR1	Q9CY50
AKAP12	Q02952
GART	P22102
LAMP2	P13473
THY1	P04216
MPST	P25325
Arcn1;ARCN1	Q5XJY5
CALR	P27797
NCOA5	Q9HCD5
NIF3L1	Q9GZT8
PMF1	Q6P1K2
APOA1BP	Q8NCW5
KLC2	Q9H0B6
AAGAB;Aagab	Q6PD74
GCSH	P23434
TPD52	P55327
Pafah1b2;PAFAH1B2	Q61206
PSMD13	Q9UNM6
COMT	P21964
PDCD6;Pdcd6	O75340
LOH12CR1	Q969J3
DFFA	O00273
SAR1A;Sar1a	Q9NR31
EIF3J;Eif3j1;Eif3j2	O75822
RFC2;Rfc2	P35250
GABPA;Gabpa	Q06546
GCA	P28676
SHD	Q96IW2
CDK5RAP3	Q96JB5
Ehd1;EHD1	Q9WVK4
TSG101;Tsg101	Q99816
XPO1;Xpo1	O14980
MCM6;Mcm6	Q14566
SCRN2	Q96FV2
Cops2;COPS2	P61202
GSTP1	P09211
TPRKB;Tprkb	Q9Y3C4
STOML2;Stoml2	Q9UJZ1
SORT1;Sort1	Q99523
AAMP	Q13685
Fus;FUS	P56959
CIRBP;Cirbp	Q14011
Arl2;ARL2	Q9D0J4
RPLP2	P05387
Ppp4c;PPP4C	P97470
Pdlim7;PDLIM7	Q3TJD7
FAM213A	Q9BRX8
CAND1;Cand1	Q86VP6
DBH	P09172
SNAP29	O95721
DYNC1H1;Dync1h1	Q14204
Rab3d;RAB3D;Rab3a;RAB3A	P35276
LARS	Q9P2J5
NUP214	P35658
FIS1;Fis1	Q9Y3D6
SLC25A6	P12236
BIN1;Bin1	O00499
ANXA5	P08758
C1QBP	Q07021
Vps25;VPS25	Q9CQ80
EIF3L;Eif3l	Q9Y262
SNAPIN;Snapin	O95295
Gabarapl2;GABARAPL2	P60521
CHCHD2;CHCHD2P9	Q9Y6H1
Iqgap1;IQGAP1	Q9JKF1
SKP1;Skp1	P63208
Csnk2b;CSNK2B	P67871
AK2	P54819
TOMM22	Q9NS69
CD81	P60033
ANP32B	Q92688
COPS5;Cops5	Q92905
RRM2	P31350
Ube2k;UBE2K	P61087
EEF2	P13639
WDR61	Q9GZS3
CETN2	P41208
EIF6;Eif6	P56537
GLRX3;Glrx3	O76003
Calm1	P0DP25
TARS	P26639
ENO2;Eno2	P09104
SCRN1	Q12765
AARS;Aars	P49588
C5orf22	Q49AR2
SDHB	P21912
ZCCHC8;Zcchc8	Q6NZY4
LNP;Lnp	Q9C0E8
BOLA1	Q9Y3E2
SLC7A1;Slc7a1;SLC7A2	P30825
IDI1;Idi1	Q13907
Mzt1;MZT1	Q8BUR9
Set;SET	Q9EQU5
Lsm8;LSM8	Q6ZWM4
COPG1;Copg1	Q9Y678
LGALS1	P09382
Cetn3;CETN3	O35648
IPO5;Ipo5	O00410
SEZ6L2;Sez6l2	Q6UXD5
LEPRE1;Lepre1	Q32P28
TOX4	O94842
SF3B6;Sf3b6	Q9Y3B4
ATP5J	P18859
NAE1	Q13564
Oxsr1;OXSR1	Q6P9R2
EEF1B2	P24534
XPO5	Q9HAV4
PFKP	Q01813
Purb;PURB	O35295
AASDHPPT	Q9NRN7
CHP1;Chp1	Q99653
AHSA1	O95433
PSMC3;Psmc3	P17980
PPP2R1B;Ppp2r1b	P30154
MRPL41;Mrpl41	Q8IXM3
MYL12A;Myl12b;MYL12B	P19105
RAB1B;RAB1C	Q9H0U4
TPI1	P60174
NASP	P49321
OXCT1	P55809
PPM1G	O15355
CLU	P10909
CIAPIN1	Q6FI81
MCM4	P33991

## Sheet: Down-regulated
Down-regulated
Liver			Ovary			Overlap
Gene name	Protein ID		Gene name	Protein ID		Gene name	Protein ID
LGALS7	P47929		Aldob;ALDOB	Q91Y97		PRPH	P41219
NCBP2;Ncbp2	P52298		PRPH;Prph	P41219		LGALS7	P47929
S100A9	P06702		NDUFB1	O75438		Nefm	P08553
GFAP;Gfap	P14136		LGALS7	P47929		S100A8	P05109
Ptma;PTMA	P26350		Nefm;NEFM	P08553		SS18	Q15532
SS18;Ss18	Q15532		NAPB;Napb	Q9H115		INA	Q16352
SF3B5;Sf3b5	Q9BWJ5		S100A8	P05109		DSP	P15924
Actc1;ACTC1;Actg2;ACTG2;Acta2;ACTA2	P68033		SS18;Ss18	Q15532
HBB	P68871		Fbln5;FBLN5	Q9WVH9
S100A8	P05109		INA	Q16352
CALML5	Q9NZT1		ATP1A1;Atp1a3;ATP1A3	P05023
PRPH;Prph	P41219		Slc25a5;SLC25A5	P51881
THOP1	P52888		FLNB	O75369
Mbp;MBP	P04370		Col4a2;COL4A2	P08122
Ptms;PTMS	Q9D0J8		NNT;Nnt	Q13423
S100A7	P31151		CYCS	P99999
Nefm;NEFM	P08553		Hist1h4a;HIST1H4A	P62806
HIST1H1D	P16402		DSP	P15924
Jup;JUP	Q02257		PRTFDC1	Q9NRG1
LYZ;Lyz1	P61626		CISD2;Cisd2	Q8N5K1
DSP	P15924		UBLCP1;Ublcp1	Q8WVY7
DCTN3	O75935		HSD17B4	P51659
FAM136A	Q96C01		Sept7;SEPT7	O55131
ARG1	P05089
CASP14	P31944
PPIF;Ppif	P30405
Nefl;NEFL;NEFH	P08551
Cap1;CAP1	P40124
ADCK3	Q8NI60
MAT2B	Q9NZL9
STMN1;Stmn1	P16949
FOXK1;Foxk1	P85037
IGHG1	P0DOX5
MRPS28	Q9Y2Q9
EXOSC3	Q9NQT5
INA;Ina	Q16352
HIST1H2BM	Q99879
EIF4A2;Eif4a2	Q14240
TGM3	Q08188
DSG1	Q02413
UBA52;Uba52;Rps27a;RPS27A;UBB;Ubb;UBC;Ubc	P62987
